# Supplementary material for: Health-related quality of life after emergency abdominal surgery
Source: World J Emerg Surg. 2025 Sep 2;20:73. doi: 10.1186/s13017-025-00643-1 (PMC12403461; doi:10.1186/s13017-025-00643-1)
Supplement: Supplementary file 2 — Supplementary Material 2 [file 13017_2025_643_MOESM2_ESM.xlsx]

## Sheet: Instruction
The calculators provided here can be used to predict UK health-related quality of life (EQ-5D-3L utility) shortly after (within 2 months) and in medium to long term (3 to 8 months) after emergency abdominal surgery.
The calculators are based on the regression models presented in the following manuscript and when referring to them in publications, please cite the manuscript:
Gordeev VS, Assefa E, Pearse R, Edwards M, Mihaylova B. Health-related quality of life after emergency abdominal surgery
Full descriptions of the study population and the QoL models are provided in the manuscript and supplementary materials.
How to use the calculators to predict the annual hospital cost and QoL of an individual:
1. Select appropriate characteristics from drop down lists provided in the orange shaded cells.
2. Results are presented in the grey shaded cells at the bottom
The calculators are set to initially generate results for the 'default' person profiles. The default person is a <60 years old man, without Charlson comorbidities, in ASA category of Normal healthy patient/Mild systemic disease, <5% Preoperative risk of mortality, with Indication for surgery of Obstruction.
Disclaimer: The calculators are freely available for use. They are offered "as is", without warranties of any kind.

## Sheet: QoL Prediction
	Short-term QoL (1-2 months post-surgery)	Medium- to long-term QoL (3+ months post-surgery) , pre-surgery characteristics only	Medium- to long-term QoL (3+ months post-surgery), pre-/in- and post-surgery characteristics
Sex	Male	Male	Male
Age category	< 60 years	< 60 years	< 60 years
Comorbidity, Charlson Comorbidity Index	No comorbidity	No comorbidity	No comorbidity
ASA physical status	Normal healthy patient/Mild systemic disease	Normal healthy patient/Mild systemic disease	Normal healthy patient/Mild systemic disease
Preoperative risk of mortality	Low (<5%)	Low (<5%)	Low (<5%)
Indication for surgery	Obstruction	Obstruction	Obstruction
Duration between index surgery and QoL measurement		3-4 months	3-4 months
Index surgery location			Large intestine
Discharge destination after index surgery			Ward
Length of hospital stay after index surgery			<=10 days
Length of stay in hospital within 30 days before QoL measurement			0
Mean QoL utility	0.387269	0.790633	0.831946
SE	0.0150067	0.008909	0.0101871

## Sheet: parameters
m1 par values	m2a par values	m2b par values	List of variables
1	1	1	Sex	Male
1	1	1		Female
1	1	1	Age	< 60 years
1	1	1		60-69 years
1	1	1		70-79 years
2	2	2		80+ years
	1	1
		1	Comorbidity, Charlson Comorbidity Index	No comorbidity
		1		Mild
		1		Moderate
				Severe
			ASA physical status	Normal healthy patient/Mild systemic disease
				Severe systemic disease
				Severe systemic disease, life threatening
				Moribund
			Preoperative risk of mortality	Low (<5%)
				High (>=5%)
				Not documented
			Indication for surgery	Haemorrhage
				Obstruction
				Sepsis
				Ischaemia
				Other
			Duration between index surgery and QoL measurement	3-4 months
				5-6 months
				6+ months
			Index surgery location	Large intestine
				Small intestine
				Large or small
				Stomach
				Abdominal cavity wall/cavity
			Discharge destination after index surgery	Ward
				ICU/HDU
			Length of hospital stay for index surgery	<=10 days
				11-14 days
				15-21 days
				21+ days
				Length of stay in hospital within 30 days before QoL measurement

## Sheet: regression results
Reg. Coefficients
Model 1				Par
	Coef.	SE
Female [1]	-0.118348	0.0356165		0
Age category (ref: <60 years): 60-69 [2]	0.0140436	0.0499031		0
Age category (ref: <60 years): 70-79 [3]	0.0781482	0.0510299		0
Age category (ref: <60 years): 80+ [4]	0.0869805	0.0559663		0
Comorbidity, Charlson Comorbidity Index (ref: no comorbidity): mild [5]	-0.0659835	0.040902		0
Comorbidity, Charlson Comorbidity Index (ref: no comorbidity): moderate [6]	-0.110339	0.0651255		0
Comorbidity, Charlson Comorbidity Index (ref: no comorbidity): severe [7]	-0.130588	0.0984849		0
ASA physical status (ref: normal healthy patient/mild systemic disease): severe systemic disease: [8]	0.0228311	0.0453107		0
ASA physical status (ref: normal healthy patient/mild systemic disease): severe systemic disease, life threatening [9]	-0.0137619	0.0618593		0
ASA physical status (ref: normal healthy patient/mild systemic disease): moribund [10]	0.04	0.132792		0
Preoperative risk of mortality(ref: Low (<5%)): High (>=5%) [11]	-0.11388	0.0523701		0
Preoperative risk of mortality(ref: Low (<5%)): Not documented [12]	-0.11966	0.0464905		0
Indication for surgery (ref: obstruction): haemorrhage [13]	0.062243	0.115293		0
Indication for surgery (ref: obstruction): sepsis [14]	-0.0690061	0.0408214		0
Indication for surgery (ref: obstruction): ischaemia [15]	-0.0645435	0.0628993		0
Indication for surgery (ref: obstruction): other [16]	-0.0179386	0.0767709		0
Intercept [17]	0.387269	0.0497019		1
Mean	0.387269
SD	0.0150067
Model 2a
	Coef.	Robust se
Female [1]	-0.0564836	0.0213992		0
Age category (ref: <60 years): 60-69 [2]	0.0225789	0.0326571		0
Age category (ref: <60 years): 70-79 [3]	0.0119119	0		0
Age category (ref: <60 years): 80+ [4]	0.0467785	0.0362749		0
Comorbidity, Charlson Comorbidity Index (ref: no comorbidity): mild [5]	-0.0334503	0.0243788		0
Comorbidity, Charlson Comorbidity Index (ref: no comorbidity): moderate [6]	-0.0978762	0.0495462		0
Comorbidity, Charlson Comorbidity Index (ref: no comorbidity): severe [7]	-0.0721371	0.0739707		0
ASA physical status (ref: normal healthy patient/mild systemic disease): severe systemic disease: [8]	-0.0712406	0		0
ASA physical status (ref: normal healthy patient/mild systemic disease): severe systemic disease, life threatening [9]	-0.120704	0.0368182		0
ASA physical status (ref: normal healthy patient/mild systemic disease): moribund [10]	-0.0557026	0.0999879		0
Preoperative risk of mortality(ref: Low (<5%)): High (>=5%) [11]	-0.0409103	0.0311607		0
Preoperative risk of mortality(ref: Low (<5%)): Not documented [12]	0.0158708	0.0262421		0
Indication for surgery (ref: obstruction): haemorrhage [13]	0.00106793	0.0594104		0
Indication for surgery (ref: obstruction): sepsis [14]	0.0519968	0.0230354		0
Indication for surgery (ref: obstruction): ischaemia [15]	-0.0282639	0.0432936		0
Indication for surgery (ref: obstruction): other [16]	-0.0647022	0.0564316		0
Duration between index surgery and QoL measurement (ref: 3-4 months): 5-6 months [17]	0.00386367	0.0339277		0
Duration between index surgery and QoL measurement (ref: 3-4 months): 6+ months [18]	0.0591664	0.0158448		0
Intercept [19]	0.790633	0.0419816		1
Mean	0.790633
SD	0.008909
Model 2b
	Coef.	Robust se
Female [1]	-0.0467535	0.0207243		0
Age category (ref: <60 years): 60-69 [2]	0.0297949	0.0265511		0
Age category (ref: <60 years): 70-79 [3]	0.0237703	0.029604		0
Age category (ref: <60 years): 80+ [4]	0.04137	0.0345316		0
Comorbidity, Charlson Comorbidity Index (ref: no comorbidity): mild [5]	-0.0327792	0.0242778		0
Comorbidity, Charlson Comorbidity Index (ref: no comorbidity): moderate [6]	-0.111242	0.0483764		0
Comorbidity, Charlson Comorbidity Index (ref: no comorbidity): severe [7]	-0.0410017	0.0712062		0
ASA physical status (ref: normal healthy patient/mild systemic disease): severe systemic disease: [8]	-0.0573668	0.025558		0
ASA physical status (ref: normal healthy patient/mild systemic disease): severe systemic disease, life threatening [9]	-0.0939371	0.0400653		0
ASA physical status (ref: normal healthy patient/mild systemic disease): moribund [10]	-0.038467	0.0951049		0
Preoperative risk of mortality(ref: Low (<5%)): High (>=5%) [11]	-0.0172237	0.0298786		0
Preoperative risk of mortality(ref: Low (<5%)): Not documented [12]	0.0249213	0.0255847		0
Indication for surgery (ref: obstruction): haemorrhage [13]	-0.0305532	0.0592796		0
Indication for surgery (ref: obstruction): sepsis [14]	0.0311007	0.0250863		0
Indication for surgery (ref: obstruction): ischaemia [15]	-0.0178502	0.040954		0
Indication for surgery (ref: obstruction): other [16]	-0.0463418	0.0530138		0
Index surgery location (ref: large intestine): small intestine [17]	0.00898294	0.0295854		0
Index surgery location (ref: large intestine): large or small [18]	-0.0799332	0.0551017		0
Index surgery location (ref: large intestine): stomach [19]	0.0726721	0.0353604		0
Index surgery location (ref: large intestine): abd cavity wall/cavity [20]	-0.0371603	0.0261444		0
Discharge destination after index surgery (ref: ward): ICU/HDU [21]	-0.00909383	0.0243175		0
Length of hospital stay after index surgery (ref: <=10 days): 11-14 days [22]	-0.00152443	0.0293774		0
Length of hospital stay after index surgery (ref: <=10 days): 15-21 days [23]	-0.030258	0.026944		0
Length of hospital stay after index surgery (ref: <=10 days): 21+ days [24]	-0.0897229	0.0298963		0
Length of stay in hospital within 30 days before QoL measurement [25]	-0.0239346	0.00523363		0
Duration between index surgery and QoL measurement (ref: 3-4 months): 5-6 month [26]	0.0161578	0.0311351		0
Duration between index surgery and QoL measurement (ref: 3-4 months): 6+ months [27]	0.0448168	0.0161834		0
Intercept [28]	0.831946	0.0356343		1
Mean	0.831946
SD	0.0101871

## Sheet: coef 1kiter m1
id	b1_sex	b2_age1	b3_age2	b4_age3	b5_cci1	b6_cci2	b7_cci3	b8_asa1	b9_asa2	b10_asa3	b11_preopmort1	b12_preopmort2	b13_indication1	b14_indication2	b15_indication3	b16_indication4	b17_cons				Mean
1	-0.105923	0.0283689	0.0910333	0.0973117	-0.0287731	-0.0690499	-0.0949935	0.0195464	0.0043565	0.147702	-0.127233	-0.0944161	0.112855	-0.0574305	-0.0173703	0.0229728	0.334013				0.334013
2	-0.0914849	0.0508938	0.126351	0.159232	-0.0419999	-0.0908746	-0.0739254	0.0328924	0.0132735	0.0566519	-0.121646	-0.101681	0.127476	-0.0327469	-0.0419824	0.0457677	0.308195				0.308195
3	-0.0910495	0.0288233	0.0921058	0.128471	-0.0234067	-0.0400384	-0.003896	0.0017631	-0.0028622	0.140858	-0.113174	-0.0821879	0.117556	-0.0627033	-0.0164545	0.0004807	0.324591				0.324591
4	-0.10579	0.0535445	0.123677	0.133029	-0.0544542	-0.0550297	-0.0817003	0.0106936	-0.001666	0.129499	-0.106367	-0.0870329	0.0681735	-0.0418645	-0.0529765	0.0146977	0.314516				0.314516
5	-0.0950633	0.0294309	0.125138	0.136215	-0.0559801	-0.0751758	-0.110779	0.0275418	-0.0072926	0.0550124	-0.13711	-0.122555	0.0900522	-0.0473685	-0.0573943	0.0029436	0.339039				0.339039
6	-0.10695	0.0152476	0.0885014	0.128974	-0.0248101	-0.086137	-0.0092349	0.030835	0.0243375	0.0783847	-0.120367	-0.100751	0.103399	-0.0489203	-0.0360784	0.0583082	0.334942				0.334942
7	-0.0944784	0.045657	0.12872	0.152295	-0.0337973	-0.085286	-0.03705	0.025823	-0.0038456	0.148233	-0.111483	-0.108634	0.106919	-0.0489584	-0.0163045	0.0188325	0.303745				0.303745
8	-0.10324	0.0220662	0.096482	0.117143	-0.0425904	-0.091941	-0.104003	0.0332421	-0.0108905	0.0570898	-0.09247	-0.0971526	0.0611201	-0.0552726	-0.0165153	0.0595169	0.327998				0.327998
9	-0.103792	0.0300843	0.115951	0.139403	-0.0390609	-0.083944	-0.0965516	0.0216523	0.0041525	0.121907	-0.102006	-0.0831256	0.0626596	-0.0478975	-0.0318758	0.0291126	0.311345				0.311345
10	-0.11808	0.0474492	0.113804	0.156158	-0.0600152	-0.0550134	-0.0609707	0.0143602	-0.0065604	0.0941434	-0.116992	-0.0923682	0.126145	-0.0318105	-0.0418949	0.0224519	0.323069				0.323069
11	-0.106071	0.0538962	0.131077	0.132343	-0.053991	-0.0478027	-0.0795095	0.0368878	-0.0205423	0.126092	-0.111829	-0.0858583	0.0362667	-0.0594128	-0.0348688	0.0201274	0.318869				0.318869
12	-0.112131	0.0325807	0.0932303	0.0990268	-0.0538864	-0.0643994	-0.0275694	0.0426583	0.0303294	0.158715	-0.128565	-0.107603	0.133575	-0.0575704	-0.0286875	0.054909	0.346359				0.346359
13	-0.0931362	0.03433	0.12893	0.141428	-0.0276019	-0.0574851	-0.0803552	0.0238502	-0.0139998	0.109853	-0.134773	-0.105879	0.141686	-0.0513145	-0.0542383	0.0709758	0.312725				0.312725
14	-0.0913563	0.0287368	0.125873	0.142152	-0.0529365	-0.0706054	-0.0891982	0.0257353	-0.0162403	0.139484	-0.12871	-0.116796	0.159327	-0.0340037	-0.0282455	0.0583682	0.331626				0.331626
15	-0.116907	0.0233403	0.101442	0.129184	-0.0272745	-0.0502533	-0.019491	-0.0041279	-0.0082787	0.104014	-0.126234	-0.0896348	0.0844075	-0.0598453	-0.0261238	0.0031042	0.345646				0.345646
16	-0.0995561	0.0547239	0.118987	0.126528	-0.0290108	-0.0808061	-0.0133535	0.0126432	0.0134167	0.160685	-0.121917	-0.117843	0.0774813	-0.0469257	-0.0620815	0.0158118	0.328198				0.328198
17	-0.0915164	0.0589605	0.14133	0.141291	-0.0522445	-0.0413273	-0.045773	0.0338607	-0.0187485	0.133093	-0.148383	-0.126697	0.131097	-0.0480907	-0.0358757	-0.0014443	0.324074				0.324074
18	-0.0851445	0.0192974	0.10738	0.126116	-0.0246415	-0.0592856	-0.0575691	0.0206008	0.0083127	0.145282	-0.111546	-0.0785736	0.055183	-0.0486509	-0.062892	0.028396	0.301058				0.301058
19	-0.0989373	0.0558945	0.103867	0.121967	-0.0451759	-0.0500928	-0.0487762	0.0071701	-0.0024079	0.0696913	-0.105161	-0.0862051	0.0615831	-0.0481213	-0.0264774	0.0464643	0.320636				0.320636
20	-0.107344	0.0165299	0.113158	0.137369	-0.0461262	-0.0845956	-0.0501426	0.0221279	0.0022041	0.155497	-0.134101	-0.100404	0.148296	-0.0421824	-0.0517893	0.0166147	0.343435				0.343435
21	-0.100971	0.0545777	0.113958	0.126376	-0.047348	-0.0750165	-0.0392131	0.028373	-0.0252229	0.15369	-0.126231	-0.0941974	0.0653506	-0.0310626	0.0055062	0.0044877	0.32138				0.32138
22	-0.102377	0.0494433	0.103218	0.111156	-0.0526037	-0.0966806	-0.0676139	0.0202786	0.0145273	0.110777	-0.117143	-0.100154	0.12266	-0.0660746	-0.0115805	0.022015	0.334309				0.334309
23	-0.0872413	0.0655416	0.136943	0.159805	-0.0464964	-0.0516138	-0.0694947	0.011144	0.0058733	0.11007	-0.157579	-0.123342	0.0457486	-0.0574656	-0.0098643	0.0516295	0.31949				0.31949
24	-0.111153	0.025312	0.111549	0.124991	-0.0291885	-0.080304	-0.0550372	-0.0013223	-0.0014159	0.0312455	-0.0996071	-0.08271	0.0739467	-0.0712156	-0.0491304	0.0390332	0.333399				0.333399
25	-0.0830099	0.0180139	0.0954028	0.112795	-0.0565008	-0.0616395	-0.0495863	0.0047887	-0.0078295	0.0682645	-0.106109	-0.0971317	0.0842427	-0.0312459	-0.0066524	0.0589299	0.334341				0.334341
26	-0.0868361	0.0562865	0.114994	0.132195	-0.0211431	-0.0558049	-0.0553848	0.0215713	-0.0034266	0.0949323	-0.123328	-0.117322	0.0562764	-0.0493637	-0.0559464	0.0067763	0.326269				0.326269
27	-0.0990363	0.0428922	0.132379	0.123171	-0.0391638	-0.0724202	-0.102477	0.0350532	-0.012264	0.0905123	-0.100354	-0.109876	0.154114	-0.0315371	-0.042011	0.0498607	0.314132				0.314132
28	-0.0948542	0.0470112	0.102183	0.143378	-0.0431063	-0.0569565	-0.0987301	0.028808	-0.0206331	0.0812529	-0.113196	-0.100659	0.0456744	-0.04405	-0.0525428	0.0302637	0.325208				0.325208
29	-0.0925379	0.0529861	0.12752	0.135923	-0.0278786	-0.0603308	-0.0120628	0.012403	-0.0180584	0.131089	-0.124762	-0.0969259	0.0641991	-0.0467928	-0.0483086	0.0660559	0.309761				0.309761
30	-0.118162	0.0544876	0.106339	0.113829	-0.0555338	-0.0952992	-0.0843145	0.0255351	-0.0062283	0.0580225	-0.129724	-0.121607	0.125709	-0.0672506	-0.0268433	0.0076209	0.360061				0.360061
31	-0.0904684	0.0304624	0.126751	0.11514	-0.0372019	-0.0858132	-0.0736739	0.0076887	0.0123794	0.148984	-0.115345	-0.0997102	0.0576923	-0.050879	-0.0523526	0.0372556	0.331028				0.331028
32	-0.105551	0.0398775	0.120854	0.137127	-0.0321429	-0.0354373	-0.0158794	-0.0034536	-0.0423201	0.106367	-0.129879	-0.111659	0.151429	-0.0296075	-0.0334081	0.0549841	0.332403				0.332403
33	-0.0909976	0.0393167	0.116381	0.124593	-0.0387537	-0.0351021	-0.0236122	0.0136073	-0.0197595	0.0997481	-0.130619	-0.0956726	0.0999702	-0.0663873	-0.03387	0.0361455	0.333666				0.333666
34	-0.0957684	0.0212352	0.125396	0.143231	-0.0388638	-0.0519639	-0.077427	0.0175261	-0.0047894	0.0987374	-0.11532	-0.0905425	0.127729	-0.0502912	-0.044313	0.0584571	0.323639				0.323639
35	-0.0878912	0.0615924	0.126208	0.162828	-0.0475324	-0.0485069	-0.0908457	0.029413	-0.0127933	0.0751834	-0.116547	-0.1089	0.115137	-0.0536978	-0.0466019	0.0306967	0.315624				0.315624
36	-0.116986	0.0210531	0.104698	0.132022	-0.0423216	-0.0549116	-0.0871385	0.0076534	-0.0304592	0.0699526	-0.133188	-0.11126	0.0765323	-0.0337828	-0.0425907	0.0591012	0.361423				0.361423
37	-0.103796	0.0249599	0.118021	0.109976	-0.0516408	-0.0875884	-0.0950471	0.026555	-0.008171	0.045221	-0.096633	-0.0901322	0.105742	-0.0547241	-0.0147657	0.0336365	0.321866				0.321866
38	-0.110858	0.0502194	0.111689	0.115843	-0.0348292	-0.067857	-0.0838133	0.0283664	0.0124877	0.0883949	-0.129941	-0.122226	0.153063	-0.0686366	-0.0301132	0.0086501	0.351066				0.351066
39	-0.106918	0.060032	0.109646	0.155412	-0.0624538	-0.0739843	-0.0288031	0.0340032	0.0197794	0.124571	-0.124844	-0.11837	0.108147	-0.0410474	-0.0211782	0.0418756	0.324821				0.324821
40	-0.108737	0.0165787	0.117346	0.120361	-0.0538252	-0.0526037	-0.0955959	0.031965	0.0021075	0.153263	-0.135157	-0.127776	0.0654309	-0.0600063	-0.0769	0.0208231	0.364232				0.364232
41	-0.0884979	0.0257782	0.122424	0.132007	-0.0343384	-0.0583895	-0.0760891	0.0230461	0.0114296	0.165525	-0.121283	-0.091558	0.0815012	-0.0519568	-0.0465484	0.0493556	0.30719				0.30719
42	-0.0866621	0.0230516	0.0881983	0.11303	-0.0431556	-0.06077	-0.0170953	0.0177166	-0.0316705	0.0783831	-0.11241	-0.110124	0.107211	-0.0650344	-0.0218967	0.0189354	0.344976				0.344976
43	-0.0912133	0.0586242	0.100395	0.132471	-0.0560415	-0.100029	-0.107848	0.0322228	0.0146838	0.0837048	-0.123578	-0.101977	0.0963742	-0.0602415	-0.0453606	0.0352103	0.330221				0.330221
44	-0.0974596	0.0241498	0.109412	0.141147	-0.021993	-0.0820849	-0.0828178	0.0102721	-0.008168	0.03279	-0.112666	-0.099998	0.0764666	-0.0623582	-0.0146374	0.0141998	0.336282				0.336282
45	-0.0962965	0.0264256	0.10392	0.137281	-0.0250517	-0.0551457	-0.0466298	0.0217777	0.0149088	0.160305	-0.133973	-0.114401	0.0937037	-0.0381958	-0.0088448	0.0463158	0.322512				0.322512
46	-0.110319	0.062971	0.108664	0.144232	-0.0471601	-0.0744199	-0.0896754	0.0356057	0.0154522	0.170911	-0.134163	-0.122289	0.0382653	-0.0615538	-0.0703071	0.0464737	0.337024				0.337024
47	-0.0894721	0.0299653	0.108217	0.125522	-0.0605977	-0.0800545	-0.0213842	0.0259305	-0.0070012	0.100145	-0.110809	-0.10955	0.0697782	-0.048231	-0.0583607	0.0352533	0.342575				0.342575
48	-0.103268	0.0523325	0.116837	0.127047	-0.0339887	-0.0680459	-0.0973342	0.0347729	-0.0041662	0.145781	-0.112174	-0.11538	0.153319	-0.059399	-0.0184448	0.063298	0.317931				0.317931
49	-0.108473	0.0472835	0.0992615	0.106583	-0.0454393	-0.0829861	-0.100675	0.0428627	0.0400161	0.0637429	-0.137456	-0.122955	0.131042	-0.0691866	-0.027958	0.0158466	0.34149				0.34149
50	-0.105105	0.0593998	0.135743	0.144121	-0.0458521	-0.0742488	-0.101265	0.0134011	-0.0112784	0.110415	-0.11055	-0.113128	0.0672329	-0.0489234	-0.0521124	0.0250737	0.320151				0.320151
51	-0.0868069	0.0179032	0.084528	0.112013	-0.0513098	-0.092821	-0.0404225	0.0338116	0.032222	0.147817	-0.136123	-0.112135	0.110016	-0.0656355	-0.0638433	0.0490043	0.342317				0.342317
52	-0.0907485	0.0653152	0.103804	0.117982	-0.0328387	-0.0859657	-0.101672	0.0200431	-0.0087773	0.10876	-0.0951627	-0.0760767	0.0469783	-0.0398186	-0.0030156	0.0365755	0.298478				0.298478
53	-0.106752	0.040848	0.111728	0.142693	-0.0579115	-0.0698213	-0.0676529	0.0231734	-0.022441	0.0929814	-0.117952	-0.0988143	0.0937308	-0.0573577	-0.0090361	0.013532	0.329791				0.329791
54	-0.0849169	0.0633585	0.133046	0.163154	-0.022611	-0.0264768	-0.0514238	0.0071652	-0.0151748	0.0875315	-0.143986	-0.117818	0.0423676	-0.0567025	-0.0595395	0.0106568	0.321605				0.321605
55	-0.115259	0.0539836	0.119467	0.119742	-0.0222367	-0.0392718	-0.0070799	0.0062535	0.0017343	0.154132	-0.138517	-0.110909	0.111297	-0.0694754	-0.0220093	0.043268	0.332454				0.332454
56	-0.111517	0.0630335	0.131199	0.147783	-0.055148	-0.0649409	-0.084617	0.0370909	-0.0135792	0.171715	-0.115966	-0.0993992	0.120854	-0.0399272	-0.0089692	0.0333757	0.311406				0.311406
57	-0.087814	0.0409623	0.115366	0.121259	-0.0574833	-0.0548188	-0.0237795	0.0107276	-0.014371	0.0429568	-0.106299	-0.0961843	0.0681517	-0.0679711	-0.0578211	-0.002275	0.342531				0.342531
58	-0.0987367	0.0194033	0.0891773	0.12856	-0.0309052	-0.0601962	-0.0384517	-0.0005844	-0.0314007	0.0571874	-0.0910815	-0.101525	0.0662699	-0.0577784	-0.0470053	0.0302716	0.347065				0.347065
59	-0.103257	0.0225871	0.105763	0.133317	-0.0593199	-0.0704435	-0.0881651	0.0064641	-0.0226007	0.0989212	-0.098971	-0.089333	0.0551342	-0.0654485	-0.0656654	0.0090001	0.340896				0.340896
60	-0.115972	0.0437527	0.124229	0.157582	-0.0375775	-0.0963457	-0.0413537	0.031543	-0.0017318	0.116969	-0.134609	-0.102279	0.0975673	-0.0604044	-0.0050291	0.064539	0.324174				0.324174
61	-0.0889617	0.0434498	0.125145	0.123974	-0.0276785	-0.083427	-0.0310327	0.0232282	-0.0217288	0.14819	-0.113654	-0.0952458	0.0881247	-0.038041	-0.0296574	0.0690144	0.312117				0.312117
62	-0.111705	0.0416035	0.106624	0.144666	-0.0628439	-0.0907014	-0.0695723	0.0348481	-0.0047019	0.128109	-0.144197	-0.12842	0.0792613	-0.0445353	-0.0107486	0.06928	0.353648				0.353648
63	-0.106418	0.0277687	0.0883952	0.122596	-0.049888	-0.0878661	-0.0652832	0.0295428	0.0272714	0.0837989	-0.124662	-0.119179	0.0642713	-0.0563406	-0.009066	0.0410802	0.352598				0.352598
64	-0.106878	0.0628505	0.10369	0.116536	-0.0497584	-0.0711765	-0.0734742	0.0449452	0.0228854	0.0594679	-0.133151	-0.115624	0.0524491	-0.0671629	-0.0605475	-0.0067109	0.350165				0.350165
65	-0.0968697	0.0422142	0.107746	0.124958	-0.0227955	-0.0373409	-0.0795824	0.0198788	-0.0074298	0.139855	-0.11089	-0.0883203	0.102301	-0.0405947	-0.0284299	0.0125581	0.303853				0.303853
66	-0.0930063	0.0432511	0.131972	0.147742	-0.0203109	-0.0279706	0.0017903	0.009409	-0.0028335	0.0904643	-0.135898	-0.0976936	0.0419838	-0.042531	-0.017705	0.0127882	0.310266				0.310266
67	-0.0966877	0.0406134	0.113876	0.121365	-0.061037	-0.0725521	-0.038859	0.0237518	0.0042689	0.152884	-0.14492	-0.132213	0.118907	-0.0587798	-0.0340731	0.0548465	0.344797				0.344797
68	-0.0964941	0.0215265	0.122572	0.130273	-0.0383694	-0.0539517	-0.0568826	-0.0058407	-0.0361229	0.0255689	-0.0973654	-0.0850035	0.145286	-0.0536165	1.16e-06	0.0734416	0.318336				0.318336
69	-0.113748	0.0503072	0.118524	0.130177	-0.0370267	-0.0546474	-0.0373583	0.0102423	-0.0191579	0.0927319	-0.0996738	-0.104384	0.146077	-0.053339	-0.0088438	0.0566583	0.32095				0.32095
70	-0.113011	0.044251	0.136464	0.127394	-0.0375238	-0.0884675	-0.0349189	0.0187527	0.017072	0.134406	-0.152485	-0.112711	0.0772233	-0.0376354	-0.0494906	0.0496603	0.329515				0.329515
71	-0.118016	0.0631506	0.119055	0.143881	-0.0576097	-0.0564705	-0.0393842	0.0182022	-0.0289166	0.118094	-0.129514	-0.114647	0.0772054	-0.0270578	0.0079415	0.0520405	0.337976				0.337976
72	-0.112304	0.0442954	0.108886	0.130265	-0.0467556	-0.0768265	-0.0414192	0.0250022	-0.0028005	0.0699512	-0.116936	-0.116644	0.132948	-0.032011	0.007259	0.0361391	0.325576				0.325576
73	-0.090473	0.0445508	0.104772	0.140777	-0.0502312	-0.0427432	-0.0568611	0.0108433	-0.0275215	0.0523278	-0.105221	-0.099486	0.150797	-0.026886	-0.0326315	0.0549284	0.305735				0.305735
74	-0.104616	0.0522476	0.119379	0.142301	-0.0266395	-0.0630082	-0.0251858	0.0210036	-0.0103392	0.151659	-0.146691	-0.136673	0.0494328	-0.0647888	-0.0184315	0.0340433	0.348872				0.348872
75	-0.0900175	0.0366043	0.100748	0.14408	-0.0306187	-0.066824	-0.0878124	-0.0021407	-0.0382219	0.109438	-0.129858	-0.0976169	0.0690052	-0.0653414	-0.0318842	0.0347077	0.339086				0.339086
76	-0.11556	0.0263701	0.0862278	0.119104	-0.035452	-0.076715	-0.086952	0.0260168	0.0149109	0.0751572	-0.102114	-0.102909	0.152316	-0.0561648	-0.0280144	0.0640929	0.33529				0.33529
77	-0.0933443	0.0499942	0.118568	0.133954	-0.0507038	-0.0781853	-0.0608573	0.0158216	-0.032574	0.0837032	-0.124459	-0.11342	0.15375	-0.0242472	0.0146757	0.059077	0.321696				0.321696
78	-0.10562	0.0235746	0.0968533	0.132952	-0.0517951	-0.0554141	-0.104413	0.0421459	-0.0034791	0.0478714	-0.13677	-0.102928	0.122766	-0.0554847	-0.0491237	0.0033474	0.338921				0.338921
79	-0.100624	0.0623093	0.139517	0.132902	-0.059284	-0.0846662	-0.0844334	0.0240853	-0.0101632	0.160024	-0.121031	-0.0888275	0.0758036	-0.0347075	-0.0151823	0.0321503	0.306439				0.306439
80	-0.111895	0.0338325	0.120152	0.135507	-0.0264624	-0.0376392	-0.0214447	0.0173291	-0.0378654	0.0775833	-0.101952	-0.0772957	0.0569429	-0.0602958	-0.0126264	0.0042642	0.310795				0.310795
81	-0.0942253	0.0444741	0.110581	0.143182	-0.0431028	-0.0747011	-0.0618808	0.0368209	0.0291919	0.0808432	-0.117964	-0.108863	0.0937528	-0.0368296	-0.0065082	0.0603822	0.307555				0.307555
82	-0.0897793	0.0519223	0.113827	0.146053	-0.050483	-0.0672061	-0.103962	0.0208286	0.0005702	0.15687	-0.139967	-0.123229	0.0795235	-0.0470357	-0.0316799	0.0353044	0.329492				0.329492
83	-0.0927131	0.0316109	0.103163	0.133147	-0.0536951	-0.0730586	-0.0499508	0.0383089	0.0300765	0.146871	-0.137615	-0.115184	0.135388	-0.045454	-0.0138664	0.0605655	0.321353				0.321353
84	-0.116958	0.045321	0.119625	0.148539	-0.0336612	-0.0468524	-0.0259042	0.0033571	-0.0320378	0.104798	-0.135614	-0.0969287	0.10878	-0.0420433	-0.0374545	0.0601424	0.327799				0.327799
85	-0.107923	0.025645	0.125831	0.124253	-0.0421386	-0.0622612	-0.0325407	0.0236788	-0.0242807	0.161974	-0.13168	-0.108343	0.111251	-0.032914	-0.0184054	0.0502718	0.334451				0.334451
86	-0.0931621	0.0560692	0.117857	0.124821	-0.0240246	-0.0527701	-0.0262832	0.0273116	0.0076386	0.107799	-0.152033	-0.128736	0.116719	-0.0640046	-0.0460672	0.0389146	0.324605				0.324605
87	-0.0841385	0.0612403	0.105432	0.137865	-0.0257834	-0.0677132	-0.0497545	0.0057952	-0.0010076	0.0702311	-0.126238	-0.0883428	0.0846851	-0.0381232	0.0050793	0.0388085	0.309469				0.309469
88	-0.0945863	0.0622823	0.124608	0.124806	-0.0279844	-0.0397819	-0.0226064	0.0194763	-0.0102788	0.0453342	-0.14693	-0.111373	0.0594141	-0.0450989	-0.0362349	0.0376442	0.317528				0.317528
89	-0.0940086	0.0497373	0.136975	0.149587	-0.0513188	-0.0924877	-0.0698183	0.0198144	0.0013508	0.15254	-0.148475	-0.108446	0.0882246	-0.0324825	-0.0320589	0.0600994	0.323238				0.323238
90	-0.117558	0.0468829	0.101897	0.137321	-0.0305059	-0.0922235	-0.0715677	0.0310229	0.020329	0.123034	-0.115503	-0.105785	0.143504	-0.0634842	-0.0181625	0.0215688	0.329256				0.329256
91	-0.11478	0.0287565	0.12741	0.149095	-0.0421425	-0.0527249	-0.0217168	0.0132279	-0.0234846	0.140355	-0.128746	-0.0966779	0.15317	-0.0355392	-0.0325936	0.0008954	0.328978				0.328978
92	-0.0838353	0.0385631	0.117892	0.13355	-0.0202904	-0.0232549	-0.0356083	0.0173472	0.0091637	0.0984653	-0.154489	-0.134657	0.0547534	-0.0372407	-0.0394874	0.0423344	0.334041				0.334041
93	-0.0883007	0.0575131	0.138908	0.160517	-0.0336748	-0.0891092	-0.008915	-0.0111966	-0.0126885	0.0537043	-0.127395	-0.121295	0.128447	-0.0571594	-0.0112719	0.0538129	0.32662				0.32662
94	-0.095995	0.0553721	0.134601	0.147596	-0.0552823	-0.0525963	-0.0534018	0.0332176	-0.0114064	0.0887589	-0.131795	-0.103831	0.145588	-0.0226056	-0.0128588	0.0444261	0.297483				0.297483
95	-0.102419	0.0388496	0.114564	0.124966	-0.0496665	-0.0851242	-0.0935693	0.0163178	0.0117603	0.0771677	-0.129582	-0.121919	0.0704699	-0.0450863	-0.0185229	0.0073918	0.352673				0.352673
96	-0.0916551	0.0310024	0.103088	0.133532	-0.0447115	-0.0591196	-0.0732656	0.0220397	0.0187209	0.173855	-0.117233	-0.100688	0.0798086	-0.0363344	-0.0377407	0.0398441	0.317073				0.317073
97	-0.0959971	0.0463519	0.134036	0.145677	-0.0406899	-0.039755	-0.0967834	0.0105535	-0.0041798	0.130456	-0.117973	-0.0853332	0.103767	-0.0361119	-0.0480453	0.0237535	0.301085				0.301085
98	-0.114504	0.0405728	0.123331	0.128446	-0.0461776	-0.0448097	-0.101207	0.0333151	0.0213423	0.175754	-0.157851	-0.130604	0.0814763	-0.0473332	-0.053778	0.0219975	0.355692				0.355692
99	-0.0875978	0.045963	0.0976469	0.144848	-0.0252522	-0.0838958	-0.0475132	0.023166	-0.0031106	0.157048	-0.141889	-0.1193	0.102148	-0.0362298	-0.0129144	0.0460721	0.316209				0.316209
100	-0.0919629	0.0402874	0.11318	0.123594	-0.0562808	-0.0931556	-0.0395156	0.0301299	-0.0211376	0.0558826	-0.092922	-0.0825589	0.0903958	-0.0305561	-0.0279304	0.0615792	0.305331				0.305331
101	-0.0922181	0.0242121	0.105342	0.117884	-0.0515207	-0.0925029	-0.10611	0.036542	0.0287278	0.093474	-0.106991	-0.107268	0.0865132	-0.0513252	-0.0595934	0.0594356	0.322275				0.322275
102	-0.112324	0.0454004	0.101561	0.116857	-0.0606272	-0.0811268	-0.038754	0.0379846	0.0056924	0.134039	-0.120315	-0.0910804	0.135736	-0.0407376	-0.0257892	0.0407247	0.333024				0.333024
103	-0.091	0.0473046	0.11286	0.132692	-0.0576596	-0.0877714	-0.0872437	0.0365909	-0.0081152	0.0623361	-0.102544	-0.108376	0.100928	-0.0269709	-0.0064525	0.0665866	0.307211				0.307211
104	-0.0868227	0.0179218	0.117868	0.128806	-0.0281858	-0.0834191	-0.0588602	0.0318143	-0.0053076	0.148699	-0.131495	-0.101296	0.0601085	-0.0463372	-0.0411752	0.0418724	0.324064				0.324064
105	-0.0988689	0.0348828	0.104939	0.119229	-0.0352777	-0.0416465	-0.0292375	0.028303	-0.0219632	0.151671	-0.136981	-0.10576	0.156734	-0.033978	-0.0082844	0.0545803	0.322661				0.322661
106	-0.101996	0.0345515	0.0955224	0.111903	-0.0432961	-0.0665285	-0.029908	0.0417005	0.0119641	0.0882769	-0.146125	-0.118243	0.129373	-0.0410525	-0.0076338	0.0314597	0.333533				0.333533
107	-0.0963003	0.0221805	0.0893039	0.136205	-0.0518505	-0.0942333	-0.018953	0.0143804	-0.0082255	0.123264	-0.124121	-0.120506	0.067569	-0.044203	-0.0308928	0.0449067	0.348287				0.348287
108	-0.0864318	0.0300518	0.112095	0.116392	-0.0508954	-0.0616778	-0.0575385	0.0189467	0.0141317	0.0588775	-0.106763	-0.105114	0.132636	-0.0557281	-0.0335779	0.0365748	0.319203				0.319203
109	-0.0996383	0.0574892	0.142292	0.150756	-0.0318274	-0.0504333	-0.0733107	0.0119017	-0.0021848	0.0845306	-0.113152	-0.107115	0.0659951	-0.0364804	-0.0284558	0.0199468	0.311333				0.311333
110	-0.102383	0.0349784	0.106224	0.135616	-0.060459	-0.063369	-0.0963521	0.0204344	-0.0024813	0.16046	-0.115882	-0.0850204	0.0569207	-0.0600995	-0.0203659	0.0127046	0.326446				0.326446
111	-0.115703	0.0186556	0.0876222	0.123729	-0.0518736	-0.0899664	-0.118483	0.0313641	0.0112297	0.159384	-0.129912	-0.0936668	0.149842	-0.0291566	-0.0075264	0.0576697	0.343206				0.343206
112	-0.0965957	0.0164458	0.0797716	0.0959046	-0.0353528	-0.0906982	-0.0798165	0.0155249	0.023742	0.118775	-0.107772	-0.109108	0.161572	-0.0425985	-0.0332106	0.066618	0.341578				0.341578
113	-0.0899331	0.0518786	0.104951	0.149167	-0.0514505	-0.092273	-0.0328152	0.0162471	0.0056177	0.0464624	-0.113633	-0.108557	0.125911	-0.0469053	-0.0152458	0.0730123	0.325084				0.325084
114	-0.0911474	0.034185	0.0900193	0.106273	-0.060424	-0.048868	-0.0895839	0.0432846	0.0083142	0.0802303	-0.109259	-0.0769815	0.0482335	-0.0474171	-0.0352879	0.0345783	0.315216				0.315216
115	-0.103393	0.039903	0.092433	0.119612	-0.0393565	-0.0428416	-0.0291648	0.0108067	-0.0046239	0.145406	-0.101789	-0.100455	0.127719	-0.0315628	-0.0458761	0.0217994	0.327009				0.327009
116	-0.0867696	0.0630026	0.12553	0.126245	-0.0517313	-0.0738429	-0.0794415	0.0215172	-0.0101211	0.159963	-0.129034	-0.101445	0.118148	-0.0359969	-0.0283558	0.0501427	0.316518				0.316518
117	-0.09372	0.0633994	0.139955	0.162144	-0.0538281	-0.0879142	-0.0836208	0.0236828	-0.0036021	0.0643978	-0.123515	-0.103993	0.0631929	-0.0438518	-0.0462045	0.0591834	0.320454				0.320454
118	-0.0894014	0.0415217	0.0986045	0.135528	-0.0593681	-0.0924834	-0.0364358	0.0281424	0.021513	0.0665584	-0.142663	-0.119521	0.049908	-0.044412	-0.0321171	0.0020876	0.348567				0.348567
119	-0.0985838	0.0405535	0.124728	0.137726	-0.0435491	-0.0720173	-0.0970906	0.0237837	-0.0154	0.0924227	-0.117989	-0.1159	0.0885448	-0.0372675	-0.0211611	0.016249	0.326392				0.326392
120	-0.117383	0.0348462	0.113235	0.134096	-0.0234737	-0.0684284	-0.086202	-0.0013734	-0.0261402	0.0219231	-0.124098	-0.117442	0.0895273	-0.0396345	-0.0456215	0.0488978	0.340657				0.340657
121	-0.0949842	0.0657523	0.128861	0.15398	-0.0309351	-0.073144	-0.0931026	0.0147933	0.0044341	0.0896636	-0.132967	-0.0999823	0.0941728	-0.0345611	0.0039015	0.0431109	0.301538				0.301538
122	-0.107266	0.0493064	0.1321	0.159037	-0.0565109	-0.0702925	-0.087324	0.0150131	-0.0195922	0.151315	-0.122992	-0.0962039	0.142641	-0.0601345	-0.0174594	0.0448642	0.318199				0.318199
123	-0.106418	0.0188734	0.116524	0.123363	-0.0268857	-0.0534086	-0.0810604	0.0136561	0.0026721	0.133041	-0.136632	-0.128142	0.123704	-0.0568367	-0.0319784	0.009665	0.347401				0.347401
124	-0.105996	0.0165376	0.117616	0.105851	-0.0468843	-0.0380903	-0.0981461	0.0194227	0.0052741	0.0982042	-0.115665	-0.1016	0.0909052	-0.0398265	-0.0311712	0.0134977	0.334808				0.334808
125	-0.104441	0.0470857	0.114684	0.138817	-0.0559423	-0.0886041	-0.025295	0.0355687	0.0025553	0.144218	-0.137864	-0.0957347	0.0997344	-0.0506894	-0.0033552	0.054642	0.320069				0.320069
126	-0.109715	0.0177992	0.116882	0.130832	-0.023716	-0.0416335	-0.0435725	0.0051164	-0.0008724	0.0472657	-0.112769	-0.100627	0.157633	-0.0493933	-0.0319477	0.0680948	0.318189				0.318189
127	-0.104181	0.0486766	0.112824	0.152231	-0.0256857	-0.0460097	-0.0008638	0.026989	-0.0056533	0.0452982	-0.14817	-0.103098	0.0847998	-0.0401385	-0.0423156	0.0540309	0.310261				0.310261
128	-0.0852954	0.0564531	0.107924	0.123537	-0.0544187	-0.0780328	-0.0498741	0.0432592	0.0322871	0.137921	-0.145381	-0.11072	0.135702	-0.0389346	-0.0021745	0.077712	0.314722				0.314722
129	-0.0991875	0.0506686	0.135835	0.13181	-0.0456596	-0.0911089	-0.0283167	0.0155525	0.0099306	0.117303	-0.137124	-0.116664	0.0805817	-0.0613588	-0.0611568	0.0362696	0.34211				0.34211
130	-0.0853044	0.0398002	0.0996817	0.138355	-0.0393071	-0.0833152	-0.0946564	0.0355759	0.0108142	0.148247	-0.14578	-0.127581	0.0823101	-0.0647247	-0.0423289	0.0565656	0.342163				0.342163
131	-0.0930378	0.0315193	0.106138	0.1322	-0.0593544	-0.0946548	-0.084167	0.0376476	0.0169152	0.0847028	-0.102583	-0.102197	0.145693	-0.0348265	-0.0230894	0.0759707	0.304645				0.304645
132	-0.101341	0.0325214	0.124229	0.115364	-0.032484	-0.089968	-0.0834408	0.0045244	0.0085692	0.0937242	-0.122881	-0.0939425	0.134544	-0.0378184	-0.0354742	0.0192483	0.324913				0.324913
133	-0.101553	0.0269311	0.0898357	0.11605	-0.0571586	-0.0599089	-0.105431	0.016928	-0.0141799	0.107639	-0.0982854	-0.0741606	0.0463412	-0.045105	-0.0384017	0.0567704	0.337236				0.337236
134	-0.108267	0.0171381	0.102539	0.123792	-0.0527332	-0.0693286	-0.0942421	0.0381903	0.0100871	0.168378	-0.142904	-0.12818	0.112023	-0.0441246	-0.0149395	0.0508506	0.354217				0.354217
135	-0.086945	0.0583179	0.110516	0.154069	-0.0573436	-0.0551955	-0.101103	0.0098391	-0.0276317	0.111487	-0.137594	-0.117025	0.115084	-0.0536718	-0.0283666	0.0595432	0.335547				0.335547
136	-0.085585	0.0628906	0.117683	0.137106	-0.0292574	-0.0594916	-0.0062375	-0.006376	-0.0397	0.029135	-0.117574	-0.106303	0.116915	-0.0488753	-0.035628	0.0150246	0.317255				0.317255
137	-0.117289	0.018506	0.0909187	0.131901	-0.0622298	-0.0866351	-0.052722	0.0299981	-0.0005139	0.09462	-0.13005	-0.105024	0.0798505	-0.047312	-0.0102585	0.0556626	0.360563				0.360563
138	-0.099526	0.0305972	0.117762	0.113053	-0.0608402	-0.102418	-0.0949066	0.0418812	0.0378475	0.173477	-0.129868	-0.0972582	0.148628	-0.0608623	-0.0575294	0.0149942	0.340697				0.340697
139	-0.102982	0.0568289	0.119938	0.139803	-0.0458383	-0.0462487	-0.0439886	0.0165477	0.0084378	0.116757	-0.142325	-0.108371	0.141256	-0.0550842	-0.0455968	0.0363322	0.339132				0.339132
140	-0.0897933	0.0219867	0.100297	0.128356	-0.037719	-0.0415913	-0.0491783	0.0247548	-0.0090792	0.142564	-0.132247	-0.113496	0.0737824	-0.0622444	-0.0470517	0.0195316	0.339393				0.339393
141	-0.0921709	0.0403677	0.102684	0.11196	-0.0341049	-0.0656278	-0.014979	0.029071	-0.0068912	0.158044	-0.132312	-0.1166	0.152881	-0.0486826	-0.057167	0.031549	0.333546				0.333546
142	-0.0997076	0.0639707	0.123991	0.162505	-0.0501919	-0.0449973	-0.0623273	-0.001803	-0.0202935	0.0925595	-0.128831	-0.105187	0.0977442	-0.038931	-0.0313551	0.0524554	0.318478				0.318478
143	-0.108211	0.0488516	0.12771	0.120024	-0.0240331	-0.0785142	-0.0912221	0.0194058	-0.005866	0.0357323	-0.115933	-0.10242	0.10624	-0.0446582	-0.019969	0.0262379	0.317226				0.317226
144	-0.0886291	0.0646345	0.114147	0.125115	-0.0241596	-0.0319955	-0.0417078	0.0311385	-0.0129184	0.12211	-0.131841	-0.113325	0.0965849	-0.0425976	-0.0306847	0.0418639	0.307463				0.307463
145	-0.0839485	0.0384047	0.0926442	0.112379	-0.0494367	-0.080574	-0.0334865	0.0272659	-0.0194268	0.153017	-0.111056	-0.101695	0.0705461	-0.0334749	-0.0444874	0.0130536	0.331517				0.331517
146	-0.110914	0.0358846	0.12433	0.155385	-0.0447192	-0.0608886	-0.0909182	0.0263984	0.0013078	0.113932	-0.113767	-0.102955	0.112348	-0.0630993	-0.0463464	0.0648247	0.32098				0.32098
147	-0.10793	0.0639069	0.109416	0.121006	-0.0609392	-0.0557281	-0.0403979	0.0181694	-0.011446	0.137902	-0.129918	-0.117955	0.0499654	-0.0435673	-0.002631	0.0308864	0.345824				0.345824
148	-0.11139	0.0432567	0.0940052	0.144545	-0.0387227	-0.0399363	-0.0630989	-0.003699	-0.016672	0.0872499	-0.117907	-0.108454	0.116413	-0.0651631	-0.0171413	0.0232819	0.338097				0.338097
149	-0.086692	0.0599639	0.142605	0.151007	-0.0316866	-0.0452286	-0.0222069	-0.0082773	-0.0307809	0.0857553	-0.113715	-0.0854375	0.144222	-0.032137	-0.0141002	0.0406218	0.288835				0.288835
150	-0.0839198	0.0293671	0.120366	0.146538	-0.0442635	-0.0836617	-0.0480721	-0.0032893	-0.0116274	0.0824286	-0.0955108	-0.0838354	0.107964	-0.0363405	-0.0001502	0.053279	0.296108				0.296108
151	-0.0978138	0.0429066	0.131019	0.153142	-0.046299	-0.0676953	-0.0663832	0.0321842	-0.0106877	0.0692352	-0.145298	-0.134496	0.134215	-0.0608678	-0.0394107	0.0160216	0.342915				0.342915
152	-0.111039	0.0265467	0.103261	0.114051	-0.041774	-0.0785073	-0.108437	0.0158334	-0.0012524	0.0380209	-0.113385	-0.112703	0.155273	-0.0351631	0.0045926	0.0412584	0.34713				0.34713
153	-0.0968306	0.0161639	0.118788	0.130821	-0.0249892	-0.0579166	-0.0425798	0.0009778	-0.0279746	0.108741	-0.138336	-0.0996978	0.0838896	-0.0511431	-0.0269085	0.0280113	0.33161				0.33161
154	-0.112794	0.0187875	0.0945282	0.10194	-0.0516323	-0.0497523	-0.0718341	0.0230304	-0.0090091	0.0997965	-0.108786	-0.102872	0.0969111	-0.0320767	-0.0452299	0.0363747	0.338328				0.338328
155	-0.115313	0.0196344	0.114882	0.128083	-0.0438757	-0.0959255	-0.0751472	0.0060829	-0.0354219	0.0488502	-0.103168	-0.0953122	0.0765853	-0.0314475	0.0039728	0.0790091	0.341467				0.341467
156	-0.0900811	0.032542	0.105114	0.144931	-0.0278831	-0.0650504	-0.0240773	0.0042033	0.000829	0.117394	-0.104118	-0.106132	0.0605396	-0.0526596	-0.0221987	0.0382384	0.312198				0.312198
157	-0.109162	0.0469824	0.120357	0.157361	-0.0423337	-0.0794475	-0.0164521	0.013058	-0.0358356	0.0923292	-0.127768	-0.114264	0.0927738	-0.0373016	0.0084711	0.0591899	0.336963				0.336963
158	-0.115524	0.0635192	0.143549	0.144611	-0.0286901	-0.0597375	-0.0519723	0.0167682	-0.0181107	0.0958603	-0.10798	-0.110207	0.121746	-0.0409316	-0.0374838	0.008648	0.318179				0.318179
159	-0.0934205	0.0520997	0.139099	0.15268	-0.047484	-0.0771547	-0.0191367	0.0194674	0.0096767	0.143577	-0.135281	-0.100946	0.0372453	-0.0599774	-0.0318267	0.057412	0.318756				0.318756
160	-0.0918403	0.0412266	0.132994	0.158579	-0.0406433	-0.0488379	-0.0364452	-0.011446	-0.0085575	0.0877513	-0.145702	-0.129223	0.0938811	-0.036447	-0.0523332	0.0072062	0.336202				0.336202
161	-0.0837695	0.0431054	0.108857	0.138239	-0.0267687	-0.0515002	-0.0709732	0.0215524	-0.0059219	0.160082	-0.136887	-0.101484	0.0645701	-0.0365873	-0.0352589	0.0074139	0.314058				0.314058
162	-0.0982616	0.0286069	0.106181	0.108283	-0.0464468	-0.0784239	-0.0820251	0.0301832	0.0271996	0.178609	-0.109462	-0.100489	0.0974148	-0.0354875	-0.0186025	0.0431818	0.317009				0.317009
163	-0.102643	0.0572625	0.103749	0.144391	-0.033935	-0.0895005	-0.0823303	0.0128916	-0.0122451	0.118059	-0.098765	-0.0744945	0.0474064	-0.0445333	-0.0500151	0.0389493	0.311916				0.311916
164	-0.0945472	0.0307546	0.127881	0.124441	-0.0266692	-0.069129	-0.0526781	0.0293459	-0.0230458	0.145859	-0.136092	-0.114714	0.120696	-0.0292692	-0.0388404	0.0605961	0.314629				0.314629
165	-0.0989251	0.0551091	0.098222	0.11773	-0.0474805	-0.0767766	-0.0567575	0.0070149	0.0039746	0.0734098	-0.130213	-0.11459	0.0458576	-0.0379081	-0.0278139	0.0356826	0.348385				0.348385
166	-0.103225	0.027145	0.0851615	0.135129	-0.0341438	-0.0335785	-0.070567	0.0206069	0.0119139	0.130423	-0.125326	-0.0925252	0.0905753	-0.0425475	-0.0329534	0.0466494	0.320731				0.320731
167	-0.0892187	0.0206328	0.119903	0.107634	-0.0332678	-0.0534706	-0.0105382	0.0223195	-0.0302168	0.133939	-0.100985	-0.0981822	0.124433	-0.059192	-0.0571176	0.0556834	0.31721				0.31721
168	-0.0911039	0.0312804	0.121806	0.124578	-0.0216907	-0.0222812	-0.0238938	0.0051842	-0.0132485	0.0757116	-0.110204	-0.0832947	0.0825622	-0.051667	-0.0538518	0.0299058	0.311805				0.311805
169	-0.0920454	0.0457352	0.136173	0.164423	-0.0345629	-0.0708769	-0.0494594	-0.0119443	-0.0105992	0.133198	-0.122374	-0.118596	0.152988	-0.0530072	-0.0393801	0.0364346	0.324473				0.324473
170	-0.111182	0.0507578	0.108069	0.127414	-0.0408077	-0.0417623	-0.0165749	0.0273693	-0.0095914	0.119467	-0.107252	-0.0839629	0.0545611	-0.0420573	-0.0418433	0.0122663	0.315817				0.315817
171	-0.0961439	0.0390839	0.127552	0.137514	-0.0381965	-0.0614324	-0.0892968	0.0132733	-0.0354348	0.101956	-0.129076	-0.111356	0.108661	-0.0639495	-0.0370452	0.037848	0.340422				0.340422
172	-0.0848394	0.0618528	0.141664	0.169666	-0.0208074	-0.0484862	0.0005315	-0.0097112	-0.0153845	0.0673123	-0.111236	-0.0920345	0.0739226	-0.0380952	-0.0366596	0.0528429	0.285628				0.285628
173	-0.0860068	0.0626894	0.104573	0.151127	-0.0433053	-0.0588062	-0.0504023	0.0094486	-0.0242803	0.100825	-0.138035	-0.0983739	0.13843	-0.0417856	-0.0120563	0.0554417	0.325385				0.325385
174	-0.10008	0.0302249	0.129545	0.156779	-0.0227632	-0.0659392	-0.0853847	0.0082343	-4.39e-05	0.121751	-0.141968	-0.129229	0.152209	-0.0336362	0.0009858	0.0670523	0.332297				0.332297
175	-0.0960589	0.0185596	0.107754	0.113034	-0.0601412	-0.0806352	-0.0238224	0.0395181	-0.0096018	0.162252	-0.110917	-0.0969854	0.1071	-0.0473745	-0.0620366	0.0298399	0.336804				0.336804
176	-0.0901321	0.0636573	0.141551	0.14842	-0.0230552	-0.0829299	-0.0541471	0.0030501	-0.0230596	0.0612369	-0.101621	-0.0922985	0.0656423	-0.0434042	-0.0043127	0.0106247	0.288589				0.288589
177	-0.102194	0.0641395	0.140364	0.129684	-0.0302666	-0.0865171	-0.0667303	0.0360352	-0.0171613	0.147	-0.112055	-0.0952677	0.0765173	-0.0362709	-0.0227758	0.0801174	0.294559				0.294559
178	-0.1095	0.0301124	0.100702	0.103123	-0.0346707	-0.0672934	-0.0710624	0.0151725	0.0100223	0.157421	-0.125762	-0.0908406	0.129304	-0.0468729	-0.053609	0.0594202	0.335642				0.335642
179	-0.116705	0.0250945	0.104145	0.132855	-0.0249747	-0.0894855	-0.0243147	0.0063283	-0.0035488	0.112354	-0.115535	-0.102699	0.0547726	-0.0704104	-0.0235946	0.0182983	0.34276				0.34276
180	-0.112304	0.0193044	0.115899	0.122364	-0.0512624	-0.0995116	-0.0819044	0.0175971	0.0087173	0.16282	-0.103381	-0.0995904	0.0790609	-0.0647636	-0.0222116	0.0153796	0.34391				0.34391
181	-0.0974737	0.0500112	0.120982	0.151411	-0.0572482	-0.0465908	-0.0225772	0.0220547	-0.0215031	0.0845154	-0.141104	-0.128988	0.0964435	-0.0222867	0.0098753	0.0438539	0.323641				0.323641
182	-0.0965586	0.0507228	0.126426	0.158734	-0.0380108	-0.0381307	-0.0866732	-0.0096124	-0.0100599	0.0819989	-0.122424	-0.118103	0.0953215	-0.0436614	-0.0455751	0.053206	0.328476				0.328476
183	-0.103786	0.0524288	0.100682	0.111884	-0.0587024	-0.054475	-0.0767863	0.0304153	-0.0208709	0.0937548	-0.129213	-0.123102	0.0651517	-0.0587689	-0.0312502	0.0514956	0.351152				0.351152
184	-0.1095	0.0299823	0.130271	0.156194	-0.0513465	-0.0965618	-0.0776856	0.031643	-0.0193875	0.0579418	-0.12862	-0.0992241	0.0559917	-0.0300507	-0.0026537	0.0193036	0.331793				0.331793
185	-0.089388	0.025161	0.100476	0.136474	-0.0615544	-0.0810427	-0.0727261	0.011009	-0.003249	0.0645218	-0.12259	-0.0933194	0.0989991	-0.0635494	-0.0276474	0.0428463	0.344208				0.344208
186	-0.0828694	0.0626865	0.132965	0.136996	-0.0455376	-0.0440326	-0.034579	-0.0011914	-0.0043252	0.160768	-0.129259	-0.0909829	0.136832	-0.0614588	-0.0115038	0.0529263	0.312852				0.312852
187	-0.117852	0.0344324	0.128758	0.138652	-0.0398772	-0.0542144	-0.06622	0.0216774	-0.0073319	0.0626733	-0.123323	-0.102351	0.106196	-0.0290819	-0.0405059	0.0561692	0.317895				0.317895
188	-0.0885468	0.0621458	0.109636	0.121314	-0.0271304	-0.0538499	-0.0163456	-0.0017865	-0.0061491	0.0947704	-0.115219	-0.115099	0.0724325	-0.0382845	-0.0214909	0.028824	0.324598				0.324598
189	-0.117609	0.019087	0.087202	0.110647	-0.0420099	-0.0724644	-0.0909539	0.0441433	0.0364379	0.115497	-0.128854	-0.0900212	0.104626	-0.0504731	-0.0340186	0.0573753	0.330868				0.330868
190	-0.114596	0.036333	0.104508	0.133674	-0.0386808	-0.0413122	-0.0642271	0.0145592	-0.0337946	0.11761	-0.118312	-0.114737	0.0745542	-0.0288887	-0.0280975	0.0078509	0.341051				0.341051
191	-0.0987478	0.0631151	0.125217	0.1366	-0.0216865	-0.0750256	-0.0473563	0.0335235	-0.0181676	0.069397	-0.101285	-0.0937598	0.1024	-0.0410436	-0.0318467	0.0707271	0.295423				0.295423
192	-0.0835665	0.0468947	0.124733	0.132421	-0.0262399	-0.0625144	-0.0882983	0.0142064	-0.0165173	0.0449057	-0.139735	-0.100016	0.135094	-0.0458167	-0.0392675	0.0045539	0.323829				0.323829
193	-0.08352	0.0533156	0.10909	0.151582	-0.0270735	-0.0792829	-0.0784852	0.0158296	0.0080435	0.11493	-0.149373	-0.110458	0.121624	-0.0560507	-0.0180883	0.0280767	0.316316				0.316316
194	-0.104265	0.049213	0.0958096	0.122427	-0.0326657	-0.0922553	-0.101813	0.0233157	-0.0140293	0.0715223	-0.126559	-0.111139	0.0680121	-0.0481207	-0.0326904	-0.0049503	0.35146				0.35146
195	-0.0967098	0.0497895	0.118428	0.125455	-0.0540191	-0.0592768	-0.0917776	0.0046664	-0.0369122	0.0819996	-0.112432	-0.091552	0.146002	-0.0480963	-0.0012863	0.0389684	0.319795				0.319795
196	-0.107842	0.0565009	0.141862	0.161374	-0.0379975	-0.071093	-0.0354542	0.0124173	-0.0112051	0.105034	-0.13734	-0.116887	0.134914	-0.0293622	-0.0345332	0.0048061	0.318863				0.318863
197	-0.11188	0.0626864	0.110655	0.14456	-0.0523222	-0.104414	-0.103882	0.0391602	0.0260597	0.0675492	-0.135336	-0.106106	0.0570069	-0.0345518	-0.0293102	0.0215636	0.330755				0.330755
198	-0.083055	0.0549147	0.115999	0.126888	-0.0360366	-0.0642418	-0.0318279	0.0047059	-0.0072553	0.058438	-0.133346	-0.118	0.07875	-0.0652285	-0.0078513	0.0368766	0.339567				0.339567
199	-0.0847692	0.0336005	0.108301	0.13922	-0.0373566	-0.0777738	-0.0986218	0.0304619	0.0078193	0.114447	-0.104817	-0.0889062	0.123951	-0.0642847	-0.065516	0.0405707	0.302533				0.302533
200	-0.115459	0.0536776	0.105132	0.133242	-0.062087	-0.0906835	-0.107909	0.0135147	-0.028463	0.129413	-0.107129	-0.0961776	0.0433058	-0.0644346	-0.0490008	0.0203464	0.349297				0.349297
201	-0.0875892	0.0474447	0.0957766	0.143861	-0.0261716	-0.0702271	-0.0077589	0.0277813	-0.016137	0.134978	-0.143988	-0.131057	0.0882628	-0.0576215	-0.0185724	0.0073599	0.329617				0.329617
202	-0.0933665	0.0292366	0.127377	0.125054	-0.0529553	-0.0898503	-0.0480534	0.026745	0.0016675	0.0647296	-0.122571	-0.104217	0.0717695	-0.0662442	-0.0583804	0.0670959	0.341112				0.341112
203	-0.105946	0.0260768	0.0891424	0.110362	-0.0550064	-0.0790975	-0.0711591	0.0262978	0.0054439	0.155518	-0.128681	-0.120921	0.0604922	-0.0537966	-0.0234923	0.019652	0.364206				0.364206
204	-0.109616	0.0585685	0.114035	0.123361	-0.0438493	-0.0724868	-0.0509266	0.0070091	-0.0105824	0.0359402	-0.137412	-0.103909	0.076794	-0.0468221	-0.0130486	0.0574052	0.34889				0.34889
205	-0.0871236	0.0595141	0.125656	0.120453	-0.042344	-0.0686739	-0.0318961	0.0034324	-0.0367197	0.12995	-0.132619	-0.10353	0.149046	-0.054911	-0.0067056	0.0432826	0.324773				0.324773
206	-0.0922083	0.0613896	0.134082	0.157444	-0.0488567	-0.037827	-0.053485	0.0021523	-0.0355562	0.142664	-0.142784	-0.112695	0.0880586	-0.0327465	0.0032139	0.0162123	0.325705				0.325705
207	-0.110992	0.0590529	0.127419	0.138254	-0.0537629	-0.0584845	-0.100483	0.0144485	-0.0019879	0.0992274	-0.137784	-0.113147	0.139454	-0.0297814	0.0043533	0.0377926	0.327812				0.327812
208	-0.110004	0.0211851	0.0868746	0.119578	-0.0244633	-0.0678358	-0.0987273	0.0049856	-0.0348122	0.133741	-0.122706	-0.0979761	0.137262	-0.0362289	-0.0240653	0.008344	0.34483				0.34483
209	-0.0860039	0.0438779	0.118821	0.123102	-0.0556008	-0.0990088	-0.0414794	0.0216592	-0.0272173	0.111473	-0.130402	-0.113184	0.157791	-0.044082	-0.0314961	0.0674357	0.32957				0.32957
210	-0.0939891	0.0379372	0.107486	0.137965	-0.0518581	-0.0681877	-0.0685283	0.035345	-0.0175707	0.124538	-0.115206	-0.0897985	0.134295	-0.0342409	-0.0204886	0.049551	0.303812				0.303812
211	-0.108637	0.0582148	0.12251	0.13397	-0.0505802	-0.0424756	-0.0756347	0.0057898	0.0028398	0.157709	-0.13357	-0.119101	0.0514764	-0.0499379	-0.0648975	0.0440917	0.335234				0.335234
212	-0.0972738	0.0547226	0.10569	0.141704	-0.040235	-0.067087	-0.085117	0.0029968	-0.0224273	0.0849385	-0.1168	-0.117147	0.142609	-0.0435205	-0.020491	0.0276638	0.332796				0.332796
213	-0.112478	0.0231626	0.110193	0.106138	-0.0409535	-0.0714614	-0.0211941	0.0214243	-0.0268583	0.113909	-0.107512	-0.114657	0.0572599	-0.0594978	-0.0623465	0.0039054	0.360023				0.360023
214	-0.11804	0.0246033	0.124948	0.136696	-0.0226817	-0.0816261	-0.088383	0.0150038	-0.0217437	0.06903	-0.132564	-0.11976	0.0977155	-0.0415921	-0.0340607	0.0098959	0.354816				0.354816
215	-0.116442	0.0213465	0.119673	0.141315	-0.0474946	-0.0421034	-0.0626831	-0.0003532	-0.0252167	0.0497868	-0.126112	-0.113415	0.0977351	-0.0525983	-0.0576539	0.047121	0.364484				0.364484
216	-0.0894729	0.0236725	0.104506	0.116617	-0.0566781	-0.0906589	-0.0668807	0.033903	0.0058634	0.055057	-0.120769	-0.0970991	0.105363	-0.0542505	-0.0102921	0.0725117	0.331264				0.331264
217	-0.0874232	0.0274834	0.123211	0.12737	-0.022391	-0.0691618	-0.0008374	0.0079178	-0.0072981	0.127416	-0.132863	-0.110684	0.149263	-0.0406599	0.0020839	0.0766379	0.307196				0.307196
218	-0.0978734	0.0227062	0.103789	0.104552	-0.0235494	-0.02638	-0.0708019	0.0188288	-0.0068221	0.0759009	-0.135128	-0.11242	0.100015	-0.0421546	-0.0387243	0.0711694	0.329852				0.329852
219	-0.101711	0.0192297	0.0886666	0.103084	-0.0292352	-0.0400552	-0.075239	0.0381984	0.0007966	0.0917508	-0.118996	-0.11592	0.104245	-0.0587719	-0.0294735	0.0252506	0.338493				0.338493
220	-0.0913501	0.0588595	0.0998845	0.135813	-0.0557771	-0.0658169	-0.066172	0.0378857	2.05e-05	0.122553	-0.130951	-0.120158	0.0778823	-0.0632713	-0.0229063	-0.0071455	0.33605				0.33605
221	-0.108429	0.061532	0.114833	0.11744	-0.0380226	-0.0459801	-0.0721291	0.0082006	-0.0365969	0.043436	-0.132066	-0.0986239	0.150271	-0.0298813	0.0050629	0.0630065	0.331921				0.331921
222	-0.116742	0.0536245	0.121079	0.151352	-0.0279003	-0.0912013	-0.0855287	0.018527	0.0059796	0.0417016	-0.134283	-0.125652	0.152692	-0.0677554	-0.0243795	-0.005526	0.340074				0.340074
223	-0.104792	0.0421056	0.118629	0.126857	-0.0305158	-0.0719224	-0.0182331	-0.0013872	-0.0300307	0.0292758	-0.117372	-0.096271	0.162933	-0.0690948	0.0031218	0.0547655	0.338067				0.338067
224	-0.0948729	0.0168341	0.0823547	0.0964035	-0.0429346	-0.043565	-0.0866112	0.0316369	0.0242931	0.0900751	-0.107958	-0.101677	0.0800887	-0.0407433	-0.0652699	0.0303073	0.327556				0.327556
225	-0.114627	0.0288982	0.120816	0.138956	-0.0435288	-0.0792263	-0.0247981	0.0305034	0.0064102	0.169572	-0.119947	-0.0998301	0.146608	-0.0521831	-0.0531686	0.0302432	0.331298				0.331298
226	-0.088265	0.047427	0.11298	0.146847	-0.0264641	-0.0846177	-0.0088269	-0.0087925	-0.0248323	0.101585	-0.10151	-0.0753436	0.0655918	-0.0695302	-0.0297695	0.0596893	0.309218				0.309218
227	-0.107442	0.0224828	0.105292	0.132845	-0.0518106	-0.0500856	-0.0932319	0.0180368	-0.0226882	0.156136	-0.10584	-0.0934944	0.0444334	-0.0451441	-0.0381824	0.0598077	0.324833				0.324833
228	-0.0942395	0.026656	0.100451	0.132153	-0.0415491	-0.0392277	-0.0189959	0.0235813	-0.0002836	0.144779	-0.133397	-0.122105	0.0506801	-0.0639833	-0.0648978	0.0332734	0.341967				0.341967
229	-0.0900674	0.0522559	0.138657	0.124693	-0.0578755	-0.0794708	-0.0610136	0.0183465	-0.0261569	0.150694	-0.137371	-0.128595	0.098106	-0.0644836	-0.0464943	0.014348	0.350749				0.350749
230	-0.116862	0.0544812	0.126124	0.138712	-0.0476029	-0.0945987	-0.0572487	0.0342359	-0.0098197	0.126422	-0.116558	-0.102395	0.0615089	-0.0453279	-0.0251674	0.0083517	0.328027				0.328027
231	-0.104155	0.0590211	0.104144	0.146908	-0.0601847	-0.0510192	-0.0692961	0.0181019	-0.0331674	0.0569975	-0.0928475	-0.0986887	0.0543178	-0.0268696	-0.0337369	0.0516127	0.325874				0.325874
232	-0.114407	0.0323373	0.109321	0.117841	-0.0376579	-0.0882551	-0.0719772	0.0356817	-0.0059242	0.124092	-0.120082	-0.106447	0.0537448	-0.0537886	-0.0444818	0.055566	0.346519				0.346519
233	-0.112251	0.0278693	0.121709	0.130552	-0.0242419	-0.07478	-0.0763059	0.0101605	-0.0238208	0.0525432	-0.134679	-0.125345	0.105106	-0.0385588	-0.0252797	0.0187215	0.356357				0.356357
234	-0.107587	0.05743	0.106816	0.132835	-0.0567849	-0.0470715	-0.0401678	0.0219301	-0.0224012	0.134603	-0.109757	-0.105611	0.0525412	-0.0546017	-0.0374424	0.0394757	0.330386				0.330386
235	-0.0840059	0.04116	0.134004	0.135487	-0.029831	-0.0310804	-0.036609	0.0115064	0.0060148	0.121892	-0.134972	-0.115792	0.149376	-0.0647073	-0.0564728	0.0653271	0.321752				0.321752
236	-0.116269	0.0240274	0.112217	0.112274	-0.0353991	-0.0768264	-0.0462411	0.0282779	0.0036836	0.147973	-0.137135	-0.110253	0.0910393	-0.0648039	-0.0335864	0.0659949	0.344809				0.344809
237	-0.0906372	0.0457169	0.132596	0.129495	-0.0327476	-0.0845314	-0.100349	0.0350114	0.0191275	0.126446	-0.126799	-0.111262	0.100199	-0.0522598	-0.035425	0.0159564	0.307857				0.307857
238	-0.104511	0.0535648	0.119571	0.132596	-0.0279151	-0.0445129	-0.0081143	0.0217683	-0.0088675	0.114971	-0.126109	-0.0885975	0.0552182	-0.0390339	-0.0017935	0.0373113	0.306681				0.306681
239	-0.0928217	0.0182936	0.0825448	0.121756	-0.0442926	-0.065532	-0.0359891	0.031666	-0.0025817	0.135162	-0.11718	-0.106044	0.129333	-0.0329247	-0.0111115	0.0454637	0.330431				0.330431
240	-0.118067	0.0622152	0.119022	0.152366	-0.037654	-0.0866664	-0.027352	0.0333669	-0.0143072	0.0714505	-0.127229	-0.0937224	0.095443	-0.0617122	-0.0125315	0.0052014	0.32884				0.32884
241	-0.111762	0.0184615	0.121819	0.139377	-0.0537112	-0.056809	-0.080535	-0.0009071	-0.0319897	0.0479933	-0.117848	-0.0872804	0.0669535	-0.0650992	-0.0593545	0.0064939	0.34888				0.34888
242	-0.104113	0.0236497	0.0886692	0.100787	-0.0371413	-0.0685284	-0.0465105	0.0286084	0.0118198	0.104399	-0.106693	-0.0909882	0.140712	-0.0533557	-0.0625213	0.0166366	0.330188				0.330188
243	-0.117631	0.026435	0.116753	0.108382	-0.0580321	-0.0849901	-0.0507967	0.0420392	-0.0137923	0.0897631	-0.100911	-0.104958	0.158372	-0.0420647	-0.005327	0.0637182	0.329776				0.329776
244	-0.10042	0.0473666	0.127726	0.140119	-0.0209616	-0.0299082	-0.0696085	0.0282343	0.0089085	0.155211	-0.162726	-0.135125	0.0630127	-0.0315406	-0.0542309	0.0375545	0.321272				0.321272
245	-0.0923935	0.0260298	0.121971	0.111724	-0.0262956	-0.0607454	-0.0406878	0.0145914	-0.0074216	0.131232	-0.135824	-0.116402	0.0665591	-0.0643404	-0.0625499	0.0443448	0.347699				0.347699
246	-0.102387	0.0570802	0.112351	0.148821	-0.0274064	-0.0322117	-0.0365823	0.0243609	-0.0278511	0.144298	-0.138314	-0.131456	0.1146	-0.0590527	-0.0303769	0.0313409	0.339441				0.339441
247	-0.116329	0.0480239	0.0970518	0.148701	-0.0515971	-0.0719619	-0.0509634	0.0265187	-0.0054752	0.143653	-0.104234	-0.110353	0.140541	-0.0361763	-0.0028116	0.0450925	0.325305				0.325305
248	-0.116556	0.0282273	0.0959537	0.107746	-0.0541612	-0.0620024	-0.0847609	0.017062	0.0065603	0.113246	-0.0969748	-0.100596	0.110001	-0.0694365	-0.0266673	0.0224361	0.356481				0.356481
249	-0.104666	0.0244738	0.106019	0.122221	-0.0466266	-0.0876078	-0.0383882	0.0209663	-0.0273424	0.141167	-0.100607	-0.0809396	0.16094	-0.0586529	-0.0157092	0.0315096	0.333619				0.333619
250	-0.117433	0.0368626	0.129059	0.159178	-0.0563559	-0.0883477	-0.0891501	0.0155964	-0.0047122	0.0424741	-0.121509	-0.0950663	0.142003	-0.0281947	0.0067355	0.0435085	0.323048				0.323048
251	-0.118337	0.030927	0.0974949	0.108051	-0.0618292	-0.087365	-0.108748	0.0244566	-0.0103236	0.0465048	-0.128386	-0.105807	0.119704	-0.0385888	-0.0146346	0.006066	0.361256				0.361256
252	-0.116626	0.0176047	0.103701	0.102286	-0.0440103	-0.0537059	-0.0808615	0.0059589	-0.0372884	0.0714321	-0.119052	-0.0897631	0.0804174	-0.0349095	-0.0237339	0.0083379	0.345655				0.345655
253	-0.115064	0.0418131	0.0960836	0.147475	-0.0492942	-0.0571571	-0.0793108	0.0171023	-0.011243	0.14949	-0.130978	-0.117936	0.0826929	-0.0341619	-0.001074	0.0229614	0.33723				0.33723
254	-0.111315	0.060405	0.136402	0.132672	-0.0387812	-0.0391014	-0.0808174	0.0096359	-0.03614	0.0525865	-0.116418	-0.108505	0.114919	-0.0444433	-0.009282	0.0371816	0.317163				0.317163
255	-0.0865118	0.0602806	0.129244	0.122928	-0.0387743	-0.068241	-0.0427551	0.0207369	-0.0093306	0.10554	-0.12145	-0.091733	0.152158	-0.0669504	-0.0297344	0.0185321	0.315768				0.315768
256	-0.105318	0.0162731	0.118143	0.11784	-0.0268695	-0.0796307	-0.0339354	0.0139334	-0.0158637	0.0452813	-0.0932085	-0.0840465	0.112165	-0.043926	-0.0077823	0.0550231	0.306932				0.306932
257	-0.0860808	0.0298274	0.11173	0.112853	-0.0598509	-0.0622616	-0.043545	0.036294	0.0279912	0.0714749	-0.135576	-0.10672	0.108514	-0.0395499	-0.0167152	0.0805711	0.31321				0.31321
258	-0.0868902	0.0525139	0.102318	0.109344	-0.0236921	-0.0464358	-0.0704779	0.0261363	0.0080265	0.073294	-0.102339	-0.0956814	0.0576255	-0.0656805	-0.0615364	-0.0052789	0.320953				0.320953
259	-0.114105	0.0300108	0.121055	0.11709	-0.0367417	-0.0566891	-0.0415344	0.009876	0.0052502	0.13518	-0.14566	-0.128809	0.0527673	-0.046956	-0.0392382	0.0008534	0.36655				0.36655
260	-0.115168	0.0569396	0.143737	0.163993	-0.0523033	-0.0978478	-0.0346869	0.0123723	0.0095749	0.0634928	-0.137775	-0.104064	0.123475	-0.0362199	-0.0075708	0.0182208	0.331555				0.331555
261	-0.115234	0.0488398	0.0957608	0.122582	-0.0391816	-0.0721995	-0.046878	0.0301673	-0.0105348	0.0875719	-0.134285	-0.117174	0.0754935	-0.043093	-0.0028861	0.0694371	0.340911				0.340911
262	-0.0911485	0.0170219	0.0887264	0.127231	-0.0454288	-0.0734386	-0.0362882	0.0066729	-0.0355597	0.10686	-0.114968	-0.106661	0.0739941	-0.0420233	-0.0462993	0.0318019	0.339847				0.339847
263	-0.0964775	0.0596967	0.112798	0.126484	-0.0424877	-0.0961024	-0.034854	0.0170933	0.0138671	0.111784	-0.138232	-0.123474	0.134999	-0.0346034	-0.0377165	0.0167201	0.333316				0.333316
264	-0.109909	0.056786	0.131446	0.162406	-0.0462437	-0.0701269	-0.0496215	0.014002	0.0070436	0.0526518	-0.123069	-0.115677	0.13117	-0.0641265	-0.007237	0.0060767	0.321331				0.321331
265	-0.0988166	0.0190284	0.0980124	0.10523	-0.0588149	-0.100301	-0.0830801	0.0344482	-0.0120098	0.112793	-0.0960427	-0.0751427	0.121338	-0.0283785	-0.0403342	0.0760782	0.311302				0.311302
266	-0.107463	0.0583459	0.131572	0.168035	-0.0417368	-0.0726717	-0.0767237	0.0098957	-0.0170104	0.146344	-0.124543	-0.0980173	0.107748	-0.0619457	-0.0615994	0.0181332	0.329836				0.329836
267	-0.0921526	0.0337004	0.0961824	0.136623	-0.0619966	-0.0969551	-0.0311731	0.0276289	-0.0087669	0.116644	-0.116081	-0.0847936	0.134987	-0.0592745	-0.0144876	0.0616409	0.329672				0.329672
268	-0.112647	0.0570221	0.121726	0.157667	-0.0291902	-0.0333892	-0.0498539	0.0185428	-0.025401	0.148892	-0.118133	-0.12095	0.0783973	-0.0327475	-0.0253693	0.0463143	0.32086				0.32086
269	-0.114318	0.0230685	0.113793	0.130785	-0.0587842	-0.0637573	-0.103413	0.0272631	0.0179574	0.143532	-0.129242	-0.104825	0.113574	-0.0292772	-0.0570721	0.0097558	0.341403				0.341403
270	-0.105672	0.0180931	0.0972264	0.130472	-0.0494344	-0.0761641	-0.0715703	0.0137235	-0.0007439	0.10933	-0.138146	-0.103365	0.157395	-0.062174	-0.0465602	0.0478615	0.35704				0.35704
271	-0.109329	0.0409555	0.134388	0.153263	-0.0603348	-0.0599337	-0.0446058	-0.0045456	-0.005655	0.162186	-0.131303	-0.0971871	0.11011	-0.05058	-0.0659634	0.0368561	0.342677				0.342677
272	-0.0911153	0.0195546	0.103456	0.107473	-0.0271382	-0.0783859	-0.0536346	0.0333137	0.0256158	0.0782715	-0.137196	-0.11389	0.125836	-0.0655678	-0.0470459	0.0403035	0.332943				0.332943
273	-0.0983848	0.0460061	0.102254	0.112949	-0.0593254	-0.0632375	-0.0603771	0.0101222	-0.0057067	0.113522	-0.0949933	-0.0737671	0.0826594	-0.0359957	-0.0129791	0.0229651	0.307473				0.307473
274	-0.10287	0.0330466	0.098025	0.116508	-0.0351696	-0.0554431	-0.0838335	0.0084267	-0.027315	0.0384556	-0.128842	-0.100543	0.0652337	-0.0582922	-0.0500535	0.029952	0.343479				0.343479
275	-0.116994	0.0492411	0.139987	0.128211	-0.0437807	-0.0435822	-0.036288	0.0144992	0.0010512	0.110586	-0.150958	-0.104172	0.082726	-0.034505	-0.0129168	0.0643416	0.338287				0.338287
276	-0.0920699	0.0214205	0.112318	0.122193	-0.0329053	-0.0355356	-0.0599373	-0.0020932	-0.0176197	0.147988	-0.138702	-0.131461	0.0878496	-0.0656152	-0.0436237	-0.0004428	0.355331				0.355331
277	-0.108737	0.0313689	0.114263	0.128693	-0.0605222	-0.0516727	-0.0739139	0.0165092	-0.0057511	0.0946695	-0.108124	-0.104267	0.110022	-0.037214	-0.0173852	0.0020291	0.336629				0.336629
278	-0.0915124	0.0600689	0.115749	0.138317	-0.0277463	-0.0855768	-0.0218828	0.0219612	-0.0210067	0.158618	-0.118376	-0.108367	0.125266	-0.0378279	-0.017773	0.0395262	0.301867				0.301867
279	-0.086585	0.0472869	0.117509	0.150019	-0.0296135	-0.0565534	-0.0326295	0.0124521	-0.0313365	0.115381	-0.119992	-0.0882764	0.0976624	-0.0308805	-0.0163045	0.0409264	0.308109				0.308109
280	-0.113356	0.0424216	0.108262	0.111522	-0.0228854	-0.0861438	-0.102133	0.0297642	0.0091743	0.114739	-0.139022	-0.113634	0.120613	-0.0673526	-0.0121246	0.0091103	0.341559				0.341559
281	-0.115353	0.03489	0.089667	0.117149	-0.0574348	-0.0459974	-0.0251569	0.0064276	-0.0179699	0.065378	-0.12392	-0.10519	0.0420032	-0.0411134	-0.0185372	0.0109372	0.353575				0.353575
282	-0.0936748	0.0451935	0.131053	0.142516	-0.0231507	-0.0289691	0.0055533	0.010791	-0.0397917	0.128637	-0.123455	-0.110285	0.0565879	-0.0652226	-0.0370366	0.0274781	0.32761				0.32761
283	-0.10724	0.0290692	0.105098	0.104712	-0.0489923	-0.0777969	-0.101015	0.015772	-0.0266861	0.0873135	-0.081285	-0.0752554	0.149048	-0.0461163	-0.0454017	0.0448138	0.317206				0.317206
284	-0.103203	0.0574747	0.126516	0.154183	-0.0525142	-0.0573011	-0.0611799	0.0183273	-0.0356679	0.125222	-0.0993282	-0.0878599	0.134081	-0.0476709	-0.0481581	-0.0029186	0.319343				0.319343
285	-0.0828089	0.0664677	0.144104	0.142445	-0.036261	-0.071082	-0.0117095	0.0083371	-0.0268351	0.0649648	-0.107534	-0.107251	0.049151	-0.0452486	-0.0481974	0.0356133	0.30926				0.30926
286	-0.0964878	0.0596883	0.133895	0.125953	-0.0425321	-0.0355463	-0.0841655	-0.0011935	-0.003722	0.0439372	-0.129917	-0.121626	0.0702992	-0.0513284	-0.0459488	0.028692	0.340725				0.340725
287	-0.0942157	0.0428435	0.123933	0.149367	-0.0462426	-0.06226	-0.0405072	0.0172905	-0.0214175	0.133223	-0.132405	-0.10506	0.114661	-0.046771	-0.0176359	0.0542346	0.314995				0.314995
288	-0.0955091	0.0473978	0.12217	0.157045	-0.025269	-0.0862924	-0.0697539	0.0154847	0.0150439	0.139483	-0.122184	-0.0911858	0.145262	-0.0603341	-0.0362818	0.0096808	0.301657				0.301657
289	-0.111018	0.0188789	0.0985776	0.13161	-0.0254242	-0.0710399	-0.0812593	0.0015604	0.0086778	0.0933561	-0.102761	-0.085901	0.0676234	-0.0591629	-0.0286906	0.0649331	0.336665				0.336665
290	-0.0834166	0.0485385	0.10003	0.145719	-0.031827	-0.083466	-0.027364	0.0330857	0.0025126	0.0588199	-0.128887	-0.0944999	0.10614	-0.0387595	-0.0013837	0.0402695	0.295236				0.295236
291	-0.115636	0.019433	0.0984927	0.135962	-0.0349405	-0.0444279	-0.0080862	0.0279511	-0.0149824	0.12311	-0.129434	-0.117591	0.136069	-0.0467675	-0.0546591	0.0399032	0.3447				0.3447
292	-0.0921216	0.0318398	0.121239	0.114907	-0.0576693	-0.0862747	-0.0960505	0.0453116	0.0365478	0.177858	-0.155499	-0.108543	0.0889729	-0.0554419	-0.0508989	0.0609165	0.327743				0.327743
293	-0.0892663	0.0576914	0.126454	0.12249	-0.0491411	-0.0711	-0.0974457	0.0068863	-0.0147677	0.0825703	-0.133238	-0.126802	0.127632	-0.0491353	-0.0169009	0.0516374	0.335124				0.335124
294	-0.100763	0.0448891	0.132846	0.141498	-0.045339	-0.0701448	-0.0456307	0.0148192	-0.0087385	0.0862882	-0.120887	-0.105786	0.150352	-0.0574065	-0.0106016	0.0511875	0.318019				0.318019
295	-0.104966	0.0608741	0.139633	0.150583	-0.0345679	-0.0561107	-0.0394797	0.0207582	0.0045755	0.101965	-0.129281	-0.114836	0.0866863	-0.0596798	-0.0620093	-0.0005629	0.32474				0.32474
296	-0.114611	0.0575824	0.131943	0.142706	-0.0221789	-0.0621208	-0.0106456	0.0254023	-0.008829	0.0971423	-0.110988	-0.0994038	0.0783278	-0.0430782	-0.0470769	0.0737652	0.308358				0.308358
297	-0.0894147	0.0463658	0.123291	0.139017	-0.0270775	-0.0687073	-0.0308462	0.0199797	-0.0173525	0.0945498	-0.111664	-0.106095	0.0871829	-0.0364566	0.0015707	0.0269869	0.306088				0.306088
298	-0.0916789	0.0616638	0.1116	0.127581	-0.0404722	-0.062581	-0.04161	0.0079545	0.00687	0.164515	-0.14226	-0.12882	0.106396	-0.0571666	-0.034874	0.0345755	0.338033				0.338033
299	-0.117754	0.0275926	0.0998994	0.137422	-0.0464051	-0.0832115	-0.0674478	0.033833	0.0044789	0.0736458	-0.143064	-0.12012	0.0692707	-0.0271788	-0.038058	0.008345	0.35588				0.35588
300	-0.116514	0.030132	0.111662	0.112821	-0.030764	-0.0596554	-0.0110784	0.0068612	-0.0208478	0.0802968	-0.130078	-0.119038	0.0775458	-0.0370819	-0.0167238	0.0442456	0.352507				0.352507
301	-0.117113	0.0357588	0.10762	0.12569	-0.0355479	-0.050487	-0.047753	0.0314394	-0.0038311	0.129918	-0.12877	-0.0928434	0.139659	-0.0584882	-0.0274761	0.0165433	0.327267				0.327267
302	-0.106889	0.0182965	0.108241	0.125254	-0.0626108	-0.0619699	-0.0254702	0.0104572	-0.0036299	0.0600235	-0.124585	-0.110616	0.143168	-0.053184	-0.0142577	0.0442074	0.357891				0.357891
303	-0.0936267	0.0216996	0.0991089	0.112778	-0.0231463	-0.0831776	-0.0423937	0.0312177	-0.0192718	0.0548232	-0.118332	-0.0881047	0.120251	-0.0679251	-0.0490293	0.0508546	0.320946				0.320946
304	-0.0839054	0.0281399	0.114835	0.104767	-0.0394479	-0.0822158	-0.0786964	0.0315444	0.0307234	0.120224	-0.125202	-0.0924308	0.122924	-0.0435193	-0.0645641	0.0411871	0.311974				0.311974
305	-0.0981231	0.031228	0.123613	0.132955	-0.0395501	-0.0403539	-0.0400934	0.0139132	-0.0233111	0.0788583	-0.10068	-0.100424	0.0924301	-0.0668163	-0.0573789	0.0021809	0.326892				0.326892
306	-0.0872555	0.0497401	0.100652	0.128859	-0.0413867	-0.0429368	-0.0325674	0.0172815	-0.0215488	0.139148	-0.121551	-0.1122	0.0684489	-0.0394108	-0.0289117	0.0354834	0.321868				0.321868
307	-0.0832505	0.0565005	0.125593	0.157631	-0.0439533	-0.0576163	-0.0227012	-0.0062909	-0.0117344	0.102218	-0.10498	-0.0850904	0.0480461	-0.0403131	-0.000646	0.0605804	0.290119				0.290119
308	-0.10379	0.048856	0.109255	0.141353	-0.0589909	-0.088438	-0.107291	0.0240775	0.0017902	0.157312	-0.130965	-0.115286	0.0875372	-0.0324608	-0.0322571	0.0224422	0.336582				0.336582
309	-0.109949	0.0622528	0.134931	0.156425	-0.0490077	-0.10026	-0.0444927	0.0013887	0.0060367	0.143504	-0.137399	-0.0966785	0.0662653	-0.0616436	-0.0536139	0.0408204	0.33074				0.33074
310	-0.104165	0.0257912	0.10516	0.104576	-0.0397357	-0.0513228	-0.0263231	0.0018628	-0.0088908	0.148712	-0.110445	-0.0937461	0.123252	-0.0604711	-0.0443866	-0.0005226	0.348307				0.348307
311	-0.111911	0.0199248	0.111272	0.145605	-0.031903	-0.0465227	-0.025513	-0.0063813	-0.0351701	0.075695	-0.0957093	-0.0991986	0.108929	-0.0677664	-0.0167413	0.067471	0.33241				0.33241
312	-0.106608	0.044843	0.134567	0.140329	-0.0569113	-0.06414	-0.0303762	0.0071319	-0.0291969	0.131313	-0.106955	-0.0975	0.11653	-0.0514638	-0.0038936	0.0095839	0.319983				0.319983
313	-0.0876569	0.0404938	0.105914	0.135364	-0.0295945	-0.0317571	-0.0135346	0.0056304	-0.0425423	0.111702	-0.118841	-0.0938027	0.0532972	-0.0457861	-0.0002234	0.0462241	0.319618				0.319618
314	-0.101994	0.0382307	0.125013	0.140914	-0.0326547	-0.0628325	-0.023575	-0.0014505	-0.0434361	0.0477052	-0.120911	-0.0931592	0.157999	-0.0366489	-0.0211644	0.0125852	0.321929				0.321929
315	-0.116813	0.0583773	0.125126	0.135139	-0.0386357	-0.0880602	-0.0343787	0.0166309	-0.0005085	0.1415	-0.140859	-0.098998	0.105331	-0.0517421	-0.0471137	0.0132113	0.344079				0.344079
316	-0.0952547	0.0270222	0.0972397	0.109794	-0.0466054	-0.0760644	-0.0509691	0.0270401	-0.0133759	0.0806419	-0.0953227	-0.0954588	0.0724514	-0.0337764	-0.0367444	0.0334618	0.326405				0.326405
317	-0.101901	0.0441485	0.107	0.137783	-0.0248007	-0.0538407	-0.0499171	0.0281524	-0.0249611	0.0443522	-0.124712	-0.116745	0.112744	-0.0441892	-0.0101478	0.0717384	0.314848				0.314848
318	-0.0982069	0.0436222	0.126392	0.119614	-0.0502027	-0.0588009	-0.0323945	0.0304482	-0.0051366	0.0894887	-0.141413	-0.105627	0.0763319	-0.0469102	-0.0013447	0.0367969	0.335859				0.335859
319	-0.106445	0.0542234	0.118903	0.132514	-0.0291537	-0.0370975	-0.0303737	0.0095792	0.0027242	0.0884074	-0.1239	-0.11371	0.137021	-0.0649624	-0.0276345	0.0033115	0.329579				0.329579
320	-0.10014	0.0598443	0.114372	0.139818	-0.0606798	-0.0831557	-0.0896609	0.0242673	-0.007908	0.0821734	-0.115727	-0.0912702	0.0490117	-0.0507752	-0.0045476	0.0631258	0.324923				0.324923
321	-0.109519	0.0319395	0.120487	0.12144	-0.0534545	-0.0534674	-0.0927436	0.0257233	0.0025844	0.10974	-0.115009	-0.0904939	0.102099	-0.0571658	-0.0234021	0.0436056	0.336549				0.336549
322	-0.0884542	0.0267758	0.113841	0.125076	-0.0328733	-0.0682138	-0.0932583	0.0068578	0.0101319	0.162864	-0.102721	-0.0745284	0.134351	-0.0656902	-0.0263954	0.0228041	0.315597				0.315597
323	-0.113902	0.0557016	0.11439	0.119538	-0.0388914	-0.0613334	-0.0335859	0.0319326	0.006155	0.115347	-0.148753	-0.129663	0.083341	-0.0318794	-0.0198923	0.0158737	0.334058				0.334058
324	-0.0912093	0.030768	0.121082	0.12527	-0.0301756	-0.0713582	-0.0476028	-0.0027459	-0.0209933	0.0277536	-0.120956	-0.113713	0.0717548	-0.0419232	-0.041551	0.0729655	0.333553				0.333553
325	-0.0926113	0.0299189	0.106932	0.103694	-0.056326	-0.0545437	-0.0868683	0.0132487	-0.019916	0.128579	-0.130404	-0.102785	0.12233	-0.0352703	-0.00531	0.0062217	0.346696				0.346696
326	-0.108631	0.0319935	0.128548	0.122837	-0.0497014	-0.0761062	-0.107313	0.0097584	-0.0207751	0.0968612	-0.0972875	-0.0748108	0.135681	-0.0295829	-0.0009158	0.029909	0.321666				0.321666
327	-0.106555	0.0486133	0.125873	0.154537	-0.053948	-0.0760146	-0.0509779	0.0293042	0.0160907	0.0665301	-0.117161	-0.101658	0.068432	-0.0464787	-0.0393539	0.0409758	0.309905				0.309905
328	-0.117666	0.01485	0.0906468	0.133719	-0.0269926	-0.0734821	-0.0443459	0.0201359	-0.0120131	0.124262	-0.111144	-0.0983776	0.125882	-0.0522548	-0.0482353	0.026978	0.344367				0.344367
329	-0.111724	0.0544257	0.139719	0.148913	-0.0285023	-0.0894579	-0.104768	0.0126386	-0.0251912	0.0879561	-0.104812	-0.098698	0.085103	-0.0460987	-0.0051307	0.0126679	0.317683				0.317683
330	-0.096762	0.0421633	0.114393	0.127515	-0.0463258	-0.0603263	-0.0289782	0.0227791	-0.0188363	0.0537762	-0.107551	-0.105342	0.1066	-0.0467313	-0.0198655	0.0654271	0.3178				0.3178
331	-0.0996477	0.0276369	0.114221	0.137131	-0.0480801	-0.0550152	-0.0147161	0.0325112	-0.0193074	0.0566981	-0.139147	-0.126965	0.123858	-0.0438651	-0.0283327	0.075784	0.335091				0.335091
332	-0.11628	0.01854	0.111892	0.134086	-0.0548732	-0.0812333	-0.0801952	0.0312893	-0.0033252	0.0851158	-0.122858	-0.112379	0.0579224	-0.0539522	-0.0150786	0.0328962	0.346818				0.346818
333	-0.108795	0.0397172	0.120067	0.141504	-0.0607817	-0.0840554	-0.040844	0.0316191	0.0023918	0.179401	-0.130358	-0.111253	0.0901641	-0.0555395	-0.0423999	0.0490886	0.342887				0.342887
334	-0.102611	0.0267844	0.100619	0.106275	-0.0444636	-0.0534414	-0.101754	0.0390452	0.0259838	0.144956	-0.13343	-0.125484	0.103636	-0.0428579	-0.0651253	0.0540077	0.348468				0.348468
335	-0.108662	0.0246477	0.123332	0.115659	-0.0348435	-0.0908958	-0.0861346	0.0257917	0.0029989	0.0953833	-0.102541	-0.0813712	0.0507915	-0.0432251	-0.0375201	0.0312337	0.324118				0.324118
336	-0.0991561	0.057775	0.101615	0.112553	-0.0296458	-0.0730544	-0.0903117	0.0235646	-0.0199521	0.158429	-0.115663	-0.0922123	0.0579225	-0.0680153	-0.0509057	0.0182289	0.330451				0.330451
337	-0.101165	0.0526929	0.127514	0.148605	-0.0572018	-0.0537079	-0.0482348	0.031927	-0.0117964	0.0785529	-0.140753	-0.112323	0.0670342	-0.0390598	-0.0460489	0.0107205	0.324552				0.324552
338	-0.113655	0.0615	0.137999	0.156629	-0.0327881	-0.0353786	-0.0869951	-0.0033731	-0.0335877	0.109515	-0.128174	-0.108073	0.0576366	-0.0638553	-0.063443	0.0108437	0.342052				0.342052
339	-0.0858532	0.0643755	0.124428	0.158273	-0.0440645	-0.0925548	-0.0154967	0.0083743	-0.0299625	0.124438	-0.107106	-0.112702	0.0595172	-0.0377564	-0.0138416	0.0281766	0.311146				0.311146
340	-0.0958971	0.0190746	0.109476	0.124814	-0.0372972	-0.0897966	-0.0616792	0.0064175	-0.0176562	0.142081	-0.0920854	-0.0888968	0.135812	-0.0542801	-0.0265106	0.0470525	0.315764				0.315764
341	-0.102507	0.0389029	0.109711	0.108351	-0.0468121	-0.0737393	-0.02988	0.0055382	-0.0319359	0.102465	-0.127526	-0.125695	0.150023	-0.0384833	-0.0250454	0.0441906	0.353917				0.353917
342	-0.11453	0.0293728	0.0937323	0.114808	-0.0311259	-0.0560115	-0.0284352	0.0116555	-0.0317974	0.0865355	-0.124897	-0.120888	0.068758	-0.0405764	-0.0428478	0.0321488	0.350075				0.350075
343	-0.107103	0.0615505	0.132203	0.146908	-0.0320889	-0.0485161	-0.0125567	0.007422	-0.0416617	0.10577	-0.144085	-0.129621	0.0595001	-0.0534707	-0.0188973	0.0331045	0.343973				0.343973
344	-0.0986053	0.0518936	0.131299	0.16426	-0.0545273	-0.0503414	-0.0195456	0.0173468	-0.0372582	0.0708169	-0.142758	-0.112884	0.075069	-0.0330539	0.0099021	0.0263091	0.331136				0.331136
345	-0.110415	0.053094	0.111243	0.137635	-0.0393497	-0.06495	-0.0937571	0.0032129	-0.013074	0.0470638	-0.132952	-0.109332	0.132171	-0.0369778	-0.0165955	0.0644388	0.329036				0.329036
346	-0.0869471	0.0376499	0.105812	0.13469	-0.0213562	-0.0646072	-0.0031701	0.0276049	-0.0230759	0.12796	-0.11767	-0.0944318	0.111635	-0.0371699	-0.0117859	0.0302283	0.296894				0.296894
347	-0.0958925	0.0394936	0.0916333	0.141567	-0.0469444	-0.0578614	-0.0528164	0.0150791	0.0145794	0.137283	-0.123672	-0.108064	0.12421	-0.0441487	-0.0267322	0.0233338	0.322425				0.322425
348	-0.087573	0.0237927	0.109288	0.127917	-0.0348925	-0.0862694	-0.086718	0.0025714	0.0056772	0.134224	-0.131067	-0.0957838	0.100043	-0.0510775	-0.044942	0.0470085	0.333265				0.333265
349	-0.0870403	0.0280406	0.0946362	0.10892	-0.0277286	-0.0507498	-0.0186247	0.0219805	-0.0177205	0.112653	-0.101459	-0.09804	0.0564902	-0.0571617	-0.0261238	0.0364616	0.311694				0.311694
350	-0.107989	0.0416593	0.122275	0.118533	-0.0539991	-0.0613734	-0.0793178	0.0185116	-0.0297275	0.120528	-0.103199	-0.0991303	0.10286	-0.0548964	-0.0093968	0.0300111	0.330936				0.330936
351	-0.0989342	0.0480919	0.107742	0.14914	-0.0460097	-0.0751022	-0.0242036	0.0190063	-0.0312539	0.0688294	-0.111507	-0.0929373	0.157353	-0.0275141	-0.0002086	0.0146606	0.316372				0.316372
352	-0.116642	0.0514559	0.114383	0.117045	-0.0327151	-0.0770347	-0.0742529	0.0233509	0.0214322	0.0540748	-0.125242	-0.105783	0.0835504	-0.0410938	-0.0294086	0.0677451	0.324108				0.324108
353	-0.110428	0.0547983	0.108006	0.136284	-0.0480529	-0.0675414	-0.0933341	0.0314556	0.0159716	0.104186	-0.134694	-0.126031	0.111612	-0.0602619	-0.0211349	0.0449092	0.341871				0.341871
354	-0.112804	0.0284234	0.110244	0.121329	-0.056983	-0.0490389	-0.100999	0.0112409	0.0029806	0.116637	-0.112767	-0.0964254	0.0403481	-0.0521481	-0.0674229	0.010965	0.355378				0.355378
355	-0.118297	0.0342135	0.100228	0.130561	-0.0473228	-0.058494	-0.0182554	0.0340621	-0.0145418	0.0748286	-0.118295	-0.112282	0.117332	-0.0477824	-0.0187937	0.0593899	0.33872				0.33872
356	-0.104903	0.0486881	0.136801	0.147238	-0.0227762	-0.0331508	-0.0257275	0.0252155	-0.0043431	0.0921587	-0.133598	-0.117335	0.148914	-0.0537244	-0.0441196	0.0307938	0.316944				0.316944
357	-0.112626	0.0280761	0.101298	0.130925	-0.0507293	-0.0650911	-0.0629915	0.0097287	-0.0148425	0.144074	-0.108158	-0.096464	0.0764539	-0.0436991	-0.0535284	0.0271663	0.334434				0.334434
358	-0.0897217	0.0549077	0.13041	0.154224	-0.0223488	-0.0567385	-0.080723	-0.0087831	-0.0105166	0.116547	-0.136812	-0.0985403	0.101657	-0.0656495	-0.0224964	-0.0079147	0.315636				0.315636
359	-0.109573	0.036251	0.0953432	0.113456	-0.0256593	-0.0716826	-0.0261759	0.0088079	-0.0324576	0.116582	-0.119677	-0.121038	0.122746	-0.0655063	-0.0294333	0.0210255	0.352224				0.352224
360	-0.108977	0.0484346	0.134108	0.135857	-0.0512496	-0.0783631	-0.101843	0.027791	-0.0156442	0.0659761	-0.136191	-0.121218	0.144233	-0.0550543	-0.0013352	0.0651303	0.332073				0.332073
361	-0.108884	0.0476511	0.109388	0.141154	-0.0229253	-0.0664459	-0.0504647	0.0298087	-0.0110395	0.0371134	-0.104618	-0.0999516	0.0799785	-0.0589233	-0.0121908	0.0378065	0.318467				0.318467
362	-0.0973063	0.0646975	0.109527	0.135373	-0.0593839	-0.0707603	-0.0501878	0.0126213	0.0134707	0.103716	-0.110702	-0.0773474	0.0905136	-0.0483244	-0.0417031	0.0036071	0.318378				0.318378
363	-0.0955531	0.0261572	0.101088	0.113859	-0.0291834	-0.0849876	-0.0971705	0.009725	0.0031701	0.0373618	-0.129122	-0.11097	0.0696988	-0.0437584	-0.0334255	0.0104791	0.337774				0.337774
364	-0.104714	0.0445334	0.13632	0.133838	-0.0470695	-0.057	-0.0334555	0.0215323	0.0022898	0.0852796	-0.119993	-0.108052	0.12138	-0.0603225	-0.0464658	0.0300146	0.318621				0.318621
365	-0.09589	0.06372	0.106464	0.118869	-0.0419797	-0.0637523	-0.098212	0.0439881	0.0363688	0.125759	-0.15039	-0.11566	0.0848722	-0.0373595	-0.0189018	0.0307474	0.327849				0.327849
366	-0.106032	0.0411431	0.102646	0.128325	-0.0322687	-0.0484009	-0.0545367	0.0153156	0.00801	0.120558	-0.140036	-0.129025	0.05319	-0.0449501	-0.0095877	0.027432	0.337221				0.337221
367	-0.116216	0.0296212	0.120963	0.147459	-0.0498055	-0.0852532	-0.0925532	0.000779	-0.0228803	0.0658593	-0.117223	-0.101776	0.0675458	-0.0555166	-0.0077245	0.0088249	0.354713				0.354713
368	-0.10406	0.0152885	0.118753	0.119732	-0.0284679	-0.0615487	-0.0422879	0.0139015	-0.014744	0.0639837	-0.112204	-0.115822	0.0590715	-0.0653134	-0.0329102	0.0637525	0.339626				0.339626
369	-0.104398	0.0635623	0.113838	0.148376	-0.0489406	-0.0794006	-0.0881214	0.0199923	-0.0100942	0.146559	-0.108822	-0.112922	0.0640103	-0.0564858	-0.0576139	0.0256209	0.325231				0.325231
370	-0.0985763	0.0561157	0.133113	0.128057	-0.0316203	-0.0750228	-0.0310415	0.0020552	-0.0264912	0.0346829	-0.0982204	-0.0797192	0.0571431	-0.0440716	-0.020281	0.0717623	0.296247				0.296247
371	-0.0939118	0.0658635	0.110761	0.119	-0.0476299	-0.0385871	-0.0625875	0.0386528	0.0135692	0.115911	-0.11192	-0.101159	0.0842678	-0.0397372	-0.0315133	0.0244417	0.301405				0.301405
372	-0.0847256	0.0314326	0.096652	0.129689	-0.0505792	-0.0461958	-0.0456396	0.0351843	-0.0199498	0.155001	-0.107367	-0.0910438	0.0664134	-0.0255718	-0.0247056	0.0285176	0.298405				0.298405
373	-0.10424	0.0384219	0.115283	0.15196	-0.0254448	-0.0557745	-0.0416241	-0.0068747	-0.007919	0.151125	-0.110467	-0.113733	0.0397176	-0.0425061	-0.0400559	0.0261979	0.32293				0.32293
374	-0.107701	0.0229644	0.113519	0.143448	-0.0514104	-0.0640406	-0.0749067	0.0159671	-0.0274275	0.0751823	-0.10924	-0.10437	0.138191	-0.0610616	-0.02067	0.0111561	0.341465				0.341465
375	-0.0933525	0.0209023	0.100295	0.121308	-0.0282736	-0.0424315	-0.0341289	-0.004777	-0.0285502	0.0474464	-0.130049	-0.10998	0.0680186	-0.0426355	-0.0091901	0.0681622	0.342301				0.342301
376	-0.113314	0.0638773	0.139373	0.135568	-0.0235672	-0.0782423	-0.0321513	0.0292973	-0.0167268	0.0484911	-0.106515	-0.0831988	0.0526813	-0.0370218	-0.0093197	0.0769654	0.295609				0.295609
377	-0.1117	0.0219255	0.0930716	0.121471	-0.0403453	-0.0646864	-0.0500908	0.0344029	0.0057737	0.0741554	-0.136809	-0.110655	0.0710853	-0.0295965	-0.0052325	0.0421287	0.345315				0.345315
378	-0.0875379	0.064081	0.123958	0.153943	-0.054302	-0.0623494	-0.0269113	0.0238197	0.0096391	0.0838551	-0.125639	-0.11628	0.0423465	-0.0588206	-0.0577289	0.0620992	0.327732				0.327732
379	-0.0904771	0.0575068	0.114105	0.14171	-0.0573083	-0.0835235	-0.0874113	0.0263755	-0.0064004	0.117349	-0.129171	-0.121721	0.155805	-0.0344853	-0.0493146	0.066892	0.334063				0.334063
380	-0.105755	0.0290657	0.107115	0.144213	-0.0587203	-0.0599524	-0.0359767	0.0003049	-0.0448516	0.0334217	-0.12563	-0.100712	0.129684	-0.030442	-0.0265966	0.0047065	0.349254				0.349254
381	-0.104851	0.0554122	0.116108	0.124373	-0.0321857	-0.0529064	-0.0877977	0.0152568	0.0035502	0.119981	-0.141722	-0.119071	0.104575	-0.054089	-0.0476172	2.69e-05	0.346419				0.346419
382	-0.11361	0.0236144	0.105745	0.13999	-0.0366528	-0.0629571	-0.0356948	0.0193669	-0.0252335	0.0750435	-0.127102	-0.122921	0.103501	-0.0334311	-0.0304389	0.0754723	0.342271				0.342271
383	-0.105774	0.0169622	0.0890565	0.136086	-0.0554672	-0.0472692	-0.0159411	0.0141595	0.0069172	0.167933	-0.145745	-0.111018	0.142846	-0.0481716	-0.0104684	0.0439886	0.350746				0.350746
384	-0.105493	0.0510169	0.138991	0.158165	-0.0501849	-0.0663585	-0.068301	0.031317	-0.0178909	0.125549	-0.153391	-0.116627	0.0965107	-0.0491164	-0.0413158	0.0205499	0.343059				0.343059
385	-0.095179	0.0194417	0.0965667	0.119906	-0.0318176	-0.0639327	-0.0271486	0.0050025	-0.0220198	0.0265173	-0.107929	-0.108809	0.0832399	-0.0429719	-0.0407967	0.0604676	0.334539				0.334539
386	-0.104605	0.0237579	0.113915	0.132484	-0.0601663	-0.0944609	-0.0571503	0.0037937	-0.0369648	0.0557176	-0.11685	-0.0916041	0.0857898	-0.0562482	-0.0280924	0.0252505	0.354475				0.354475
387	-0.0850045	0.0567301	0.11444	0.129742	-0.0300757	-0.059601	-0.026798	0.0159427	-0.0058122	0.0658153	-0.132719	-0.104365	0.0844521	-0.0502876	0.0035258	0.005658	0.307476				0.307476
388	-0.0849833	0.027163	0.124865	0.150806	-0.0500822	-0.087631	-0.0678938	0.0205659	0.0046731	0.0805811	-0.114945	-0.0938067	0.0637915	-0.0629603	-0.0364829	0.0030791	0.321148				0.321148
389	-0.115961	0.0487786	0.108451	0.135794	-0.0421536	-0.0958041	-0.0811643	0.0204288	0.0054317	0.137716	-0.143204	-0.131507	0.0616116	-0.0632841	-0.0347097	0.0275913	0.356254				0.356254
390	-0.0966291	0.0301727	0.093737	0.101497	-0.0320532	-0.0441389	-0.0334827	0.0026023	0.0007631	0.124248	-0.117742	-0.0988814	0.0935257	-0.0352097	-0.0387827	0.0217941	0.339311				0.339311
391	-0.10258	0.0315766	0.0979436	0.106693	-0.0606945	-0.0760357	-0.0430027	0.0391644	-0.0159544	0.153165	-0.123378	-0.11065	0.0584815	-0.0514813	-0.0397497	0.0559428	0.349814				0.349814
392	-0.0897871	0.0425872	0.10715	0.114472	-0.0590086	-0.0473033	-0.0290139	0.0228752	-0.0064174	0.0791007	-0.104896	-0.0743403	0.0506398	-0.0536743	-0.0071375	0.0217431	0.321548				0.321548
393	-0.109912	0.0468349	0.130296	0.12652	-0.0397461	-0.059122	-0.0747406	0.0275441	0.020498	0.147151	-0.149036	-0.109009	0.0605766	-0.034464	-0.0525257	0.0343716	0.337842				0.337842
394	-0.117461	0.0619062	0.135718	0.154355	-0.0515682	-0.0691858	-0.114312	0.0085069	0.0051304	0.162695	-0.12221	-0.104956	0.0277814	-0.0484412	-0.0242958	0.0138213	0.330867				0.330867
395	-0.113658	0.0497661	0.133007	0.12363	-0.0396684	-0.0710936	-0.0430072	0.0022511	0.0066481	0.0472974	-0.136635	-0.103205	0.143486	-0.0427166	-0.0327961	0.0205965	0.339826				0.339826
396	-0.110631	0.0194706	0.122786	0.113935	-0.0453354	-0.0940351	-0.0799525	0.0179347	-0.0279002	0.0365137	-0.104135	-0.0912136	0.138818	-0.0521867	-0.0183841	0.0083915	0.343626				0.343626
397	-0.101903	0.0356908	0.106152	0.122132	-0.0564309	-0.0511581	-0.0914729	0.0410126	-0.0143572	0.133764	-0.12447	-0.0900088	0.117081	-0.0315552	-0.0113748	0.0416456	0.319544				0.319544
398	-0.0941268	0.0553697	0.119082	0.136898	-0.0350544	-0.0556492	-0.0454686	0.0131669	-0.0233329	0.108262	-0.128502	-0.110208	0.0899562	-0.0368565	-0.0415499	0.060206	0.319941				0.319941
399	-0.0957435	0.0228253	0.0856808	0.121434	-0.0359305	-0.0601899	-0.03563	0.017004	-0.0290354	0.112579	-0.0919353	-0.0759815	0.057887	-0.0582722	-0.0224829	0.0606637	0.318867				0.318867
400	-0.110825	0.0195376	0.0982367	0.111268	-0.0539693	-0.0463767	-0.0534285	0.0236428	-0.0291684	0.137575	-0.0986796	-0.0956158	0.0541852	-0.0497922	-0.0301962	0.0162792	0.333732				0.333732
401	-0.0970945	0.0511231	0.11563	0.145133	-0.0578737	-0.0608994	-0.0923332	0.0191508	-0.0003959	0.0880018	-0.130102	-0.11083	0.0716943	-0.0318425	-0.0253387	0.0638313	0.329049				0.329049
402	-0.118336	0.0359736	0.100679	0.122892	-0.0240566	-0.0483698	-0.0262888	0.0084034	-0.0032319	0.134787	-0.139457	-0.10745	0.0452448	-0.0388361	-0.0046404	0.0403252	0.345674				0.345674
403	-0.089362	0.0419731	0.111299	0.151011	-0.0503094	-0.0661414	-0.036234	0.0042166	-0.0181732	0.0860214	-0.138489	-0.12189	0.132843	-0.0469848	-0.0055807	0.0529137	0.343587				0.343587
404	-0.104796	0.0329398	0.126372	0.146605	-0.0506239	-0.0469767	-0.0270183	0.0083171	-0.0383293	0.0307377	-0.124134	-0.119667	0.0939139	-0.0339254	-0.0329765	0.0362429	0.34639				0.34639
405	-0.112051	0.0434842	0.120982	0.12444	-0.0593776	-0.0930042	-0.109302	0.0126451	0.0015388	0.099222	-0.10422	-0.0907999	0.118918	-0.0599879	-0.0346117	0.0103457	0.345759				0.345759
406	-0.0853833	0.0402015	0.109281	0.125606	-0.0487781	-0.0940052	-0.0741799	0.010193	0.0116669	0.0503647	-0.136547	-0.110628	0.0898581	-0.0568982	-0.0271396	0.0020058	0.335334				0.335334
407	-0.0973966	0.0416883	0.113252	0.148568	-0.0376216	-0.0718865	-0.0632843	0.024202	0.0063611	0.142403	-0.120117	-0.10777	0.0410297	-0.0543506	-0.0475589	0.0684611	0.321783				0.321783
408	-0.0901961	0.058331	0.136212	0.165573	-0.0428701	-0.0908681	-0.0518911	0.0211704	0.0161691	0.0841712	-0.143332	-0.128398	0.0903916	-0.0377328	-0.0417858	0.0471158	0.312927				0.312927
409	-0.0932046	0.0210275	0.0920795	0.116792	-0.0565242	-0.0496781	-0.0663655	0.0290352	0.0232113	0.118637	-0.109518	-0.102923	0.134434	-0.0393994	-0.0067166	0.0142062	0.315412				0.315412
410	-0.113081	0.0189557	0.103523	0.13961	-0.0637919	-0.0554842	-0.103957	0.0339158	0.0179545	0.16262	-0.148368	-0.104086	0.122984	-0.0281576	-0.009877	0.0433847	0.344324				0.344324
411	-0.113076	0.0469098	0.10801	0.125653	-0.0575148	-0.103583	-0.0456283	0.0209874	-0.0265434	0.121916	-0.0950273	-0.0754919	0.0674513	-0.0348792	-0.0406278	0.0245527	0.319456				0.319456
412	-0.0907084	0.0508732	0.129228	0.15823	-0.0336789	-0.0731873	-0.0236335	0.0275178	0.0014673	0.14409	-0.135508	-0.0934598	0.148875	-0.0538727	-0.0122277	0.0554169	0.293957				0.293957
413	-0.118015	0.0510525	0.124529	0.135989	-0.0227156	-0.0534005	-0.0347752	0.0307683	-0.0124517	0.0705674	-0.120005	-0.108147	0.138852	-0.0301805	-0.0028699	0.0827634	0.300998				0.300998
414	-0.0949365	0.0400828	0.100104	0.108853	-0.0428797	-0.0409945	-0.0772991	0.0065088	0.0116381	0.139347	-0.142206	-0.123265	0.105362	-0.0406819	-0.052321	0.0482826	0.350696				0.350696
415	-0.102599	0.0625393	0.144662	0.173803	-0.0453078	-0.0851995	-0.0312059	0.0272719	-0.0031396	0.17434	-0.128999	-0.121788	0.0921996	-0.0305869	-0.051548	0.0101812	0.308903				0.308903
416	-0.109929	0.0226264	0.125286	0.12281	-0.0534765	-0.0882314	-0.0410572	0.0032802	-0.0377168	0.119746	-0.0952297	-0.0982531	0.142772	-0.0641117	-0.0578496	0.0406895	0.338821				0.338821
417	-0.0918953	0.0479866	0.114631	0.120141	-0.021308	-0.0291325	-0.0407537	0.0286321	-0.0262724	0.158212	-0.107624	-0.113844	0.109412	-0.0595059	-0.0659268	0.0235799	0.314733				0.314733
418	-0.115394	0.0595531	0.144487	0.174559	-0.0388265	-0.043785	-0.0221774	0.0057605	-0.0104713	0.115964	-0.151917	-0.131473	0.13783	-0.0534715	-0.0430105	0.0618678	0.343592				0.343592
419	-0.11264	0.0260546	0.116181	0.135884	-0.0339799	-0.0766001	-0.0126148	-0.0065411	-0.0119843	0.0309029	-0.124086	-0.121298	0.0753295	-0.0358462	-0.0065302	0.0597729	0.342481				0.342481
420	-0.0851971	0.0343694	0.121364	0.118647	-0.0379433	-0.0641125	-0.033344	0.0086989	9.39e-05	0.139178	-0.111238	-0.0915669	0.0597685	-0.073399	-0.0507658	0.0597164	0.315307				0.315307
421	-0.0968686	0.0300223	0.0856748	0.13602	-0.024552	-0.0820688	-0.0582697	0.0343114	0.0302788	0.0786375	-0.118897	-0.10755	0.0557045	-0.0619054	-0.0498637	0.0635825	0.324604				0.324604
422	-0.0896497	0.0629682	0.13302	0.136967	-0.0403355	-0.0785009	-0.0607547	0.0057251	-0.0118667	0.0698559	-0.121716	-0.104374	0.0697272	-0.0658588	-0.002935	0.0082979	0.3232				0.3232
423	-0.107555	0.0202023	0.081837	0.0930747	-0.0389216	-0.0463029	-0.0924096	0.0345688	-0.0123315	0.0848827	-0.11028	-0.0867729	0.124133	-0.037321	-0.032418	0.037484	0.338329				0.338329
424	-0.10378	0.0242832	0.115937	0.141002	-0.0396132	-0.0414934	-0.0172746	0.0057634	-0.0111256	0.0357286	-0.118133	-0.0899645	0.116633	-0.0530604	-0.0277285	0.0025911	0.322237				0.322237
425	-0.113382	0.0269967	0.115222	0.130979	-0.025989	-0.0365153	-0.0858915	0.0281951	0.0155486	0.138718	-0.138693	-0.113923	0.151043	-0.0390126	-0.0298569	0.0703187	0.326164				0.326164
426	-0.0946021	0.0179421	0.0869443	0.108538	-0.0457822	-0.051939	-0.0767568	0.0395759	0.0076359	0.145193	-0.0995967	-0.0796709	0.0466263	-0.0404858	-0.0317057	0.0342518	0.311202				0.311202
427	-0.114478	0.0267175	0.121432	0.152847	-0.0310211	-0.0812043	-0.0217157	-0.002736	-0.0398544	0.119639	-0.137122	-0.117205	0.0639975	-0.052069	-0.0201046	0.0200096	0.351385				0.351385
428	-0.10435	0.0381748	0.130493	0.119034	-0.0559463	-0.0919736	-0.0698016	0.020248	0.0049428	0.112289	-0.101245	-0.0779363	0.0769002	-0.0491492	-0.0601846	0.0410211	0.326693				0.326693
429	-0.0967058	0.0489962	0.131552	0.153396	-0.0585183	-0.0646976	-0.101093	0.0246689	0.0109587	0.113583	-0.12616	-0.107783	0.0364066	-0.0449901	-0.0127108	0.0625869	0.312395				0.312395
430	-0.0857156	0.0568827	0.141493	0.154507	-0.0422894	-0.0839386	-0.0197144	0.0277109	0.0017198	0.152641	-0.151014	-0.102131	0.122704	-0.0420638	-0.022864	0.0432325	0.308005				0.308005
431	-0.107522	0.0542981	0.13641	0.157527	-0.0228127	-0.0757774	-0.0642457	0.0144549	0.0026743	0.0459252	-0.117772	-0.104002	0.14266	-0.0458422	-0.0236951	0.0650693	0.304385				0.304385
432	-0.107175	0.0472005	0.116274	0.128705	-0.0325759	-0.0580055	-0.0746938	0.0096807	0.0078239	0.10171	-0.110447	-0.0947944	0.135319	-0.0363902	-0.0482954	0.0367394	0.309661				0.309661
433	-0.100509	0.0265076	0.098689	0.105347	-0.0385861	-0.0776586	-0.0378868	0.0125011	0.0102814	0.145208	-0.1086	-0.0971307	0.0770532	-0.0491863	-0.0206844	0.0482446	0.322867				0.322867
434	-0.0867776	0.0204125	0.112551	0.105474	-0.0565711	-0.0440062	-0.0381091	0.0385384	0.0159111	0.0962297	-0.123793	-0.102288	0.0498782	-0.067953	-0.0716538	0.0670158	0.324512				0.324512
435	-0.105844	0.0636841	0.103981	0.123475	-0.0433059	-0.0760067	-0.0347763	0.0230429	-0.025224	0.0685902	-0.0955256	-0.0750559	0.105018	-0.0345352	-0.0046026	0.0394031	0.303331				0.303331
436	-0.0941071	0.0591834	0.130354	0.140379	-0.0294112	-0.0545591	-0.0906976	0.0199221	0.0154061	0.122281	-0.145329	-0.119416	0.0512318	-0.0539133	-0.0593634	0.0238842	0.32166				0.32166
437	-0.104993	0.0351473	0.113583	0.136141	-0.0254264	-0.0375191	-0.0901916	0.0023263	-0.0386159	0.128343	-0.112403	-0.110621	0.117911	-0.0385074	-0.0303802	0.0542402	0.329131				0.329131
438	-0.0959	0.0210604	0.0827101	0.125129	-0.0639064	-0.0710031	-0.0223974	0.0277313	-0.001172	0.162998	-0.130638	-0.0938153	0.109418	-0.0523746	-0.0052145	0.0415045	0.33356				0.33356
439	-0.0919975	0.0163597	0.103352	0.130908	-0.0566878	-0.06106	-0.0441806	0.0271115	-0.0036634	0.0688518	-0.101202	-0.0759018	0.123763	-0.0524829	-0.0182432	0.0751841	0.306384				0.306384
440	-0.100197	0.0326093	0.108305	0.108976	-0.050978	-0.0932786	-0.0793519	0.0124947	0.0072485	0.123529	-0.119575	-0.0936835	0.0462918	-0.0515273	-0.0297396	0.0194125	0.341167				0.341167
441	-0.0983871	0.0241466	0.099861	0.131558	-0.0429999	-0.064733	-0.0106427	0.0183412	0.0118874	0.0664412	-0.116404	-0.0836434	0.059679	-0.0703521	-0.0491816	-0.00121	0.328337				0.328337
442	-0.0886008	0.0466734	0.136202	0.162778	-0.0236894	-0.0656351	-0.0870732	-0.003191	-0.0412669	0.11054	-0.108651	-0.104325	0.121984	-0.0469057	-0.0298832	0.0420217	0.315858				0.315858
443	-0.0838678	0.0447656	0.117517	0.126613	-0.0351019	-0.0888152	-0.0389369	0.00331	-0.0321818	0.0993606	-0.0857787	-0.0962174	0.125433	-0.0546241	-0.0546621	0.029507	0.321768				0.321768
444	-0.0898256	0.0444581	0.0972511	0.144625	-0.0298553	-0.0549086	-0.0879345	0.0082401	-0.0106488	0.134357	-0.105353	-0.0883018	0.0964093	-0.0367344	-0.0142159	0.005433	0.302728				0.302728
445	-0.102558	0.0277835	0.124299	0.122396	-0.0251238	-0.0858048	-0.0157283	-0.0024118	-0.0071459	0.0718491	-0.117125	-0.0986386	0.114845	-0.0757205	-0.0289381	0.0647379	0.341781				0.341781
446	-0.0916504	0.0597421	0.133405	0.149919	-0.0451944	-0.0941116	-0.0343497	-0.0037834	-0.0151346	0.0654064	-0.128147	-0.121366	0.136345	-0.0625963	-0.0005249	0.0606467	0.33477				0.33477
447	-0.0974488	0.0476274	0.13089	0.157584	-0.0358117	-0.0360975	-0.0910609	0.0242465	0.0152727	0.14776	-0.134653	-0.120499	0.108558	-0.0451186	-0.0141382	0.0419447	0.319471				0.319471
448	-0.096243	0.0297045	0.104058	0.105757	-0.05425	-0.0476439	-0.0483154	0.0163462	-0.0057154	0.0596863	-0.132058	-0.102822	0.0612157	-0.0295327	0.0032522	0.0541302	0.334059				0.334059
449	-0.10552	0.0414969	0.0990318	0.138817	-0.0428322	-0.0692892	-0.0623515	0.0117175	0.0079603	0.0397104	-0.120504	-0.114398	0.0935148	-0.0512724	-0.0491298	0.0462063	0.334192				0.334192
450	-0.0943863	0.0202596	0.103134	0.129015	-0.0252185	-0.0299061	-0.0836681	0.0321021	-0.0177292	0.0566618	-0.116451	-0.0989912	0.0957318	-0.0573743	-0.0535191	0.028139	0.315475				0.315475
451	-0.0881684	0.0442529	0.0925784	0.106014	-0.0364609	-0.0389095	-0.0532283	0.0418334	0.0297776	0.0625359	-0.108367	-0.100892	0.078613	-0.0350475	-0.0565897	0.0518775	0.306735				0.306735
452	-0.0928447	0.0293446	0.0873944	0.130205	-0.0402667	-0.0908166	-0.0449457	0.008343	-0.013714	0.154586	-0.122176	-0.0889883	0.0936045	-0.0501266	-0.0172144	0.0403972	0.330397				0.330397
453	-0.0935232	0.0166286	0.10127	0.100762	-0.0423837	-0.0642108	-0.01107	0.0095017	0.0083172	0.126229	-0.10081	-0.0855663	0.0447032	-0.0766218	-0.0723949	0.043122	0.344012				0.344012
454	-0.0982237	0.0367376	0.11978	0.128851	-0.0557717	-0.0735222	-0.0207801	0.0253346	-0.0261501	0.0956529	-0.104618	-0.0875056	0.052629	-0.0379917	-0.0048851	0.066797	0.320371				0.320371
455	-0.101123	0.0598776	0.120496	0.133885	-0.0407181	-0.093786	-0.077177	0.0188142	0.0081285	0.159771	-0.133552	-0.122365	0.119675	-0.0668578	-0.0264429	0.0166848	0.331607				0.331607
456	-0.0850701	0.0413023	0.0993449	0.112411	-0.0582411	-0.0488944	-0.0437977	0.0182892	-0.0158756	0.112265	-0.101954	-0.100738	0.077362	-0.0539389	-0.010856	0.0459177	0.329838				0.329838
457	-0.102998	0.034006	0.108322	0.133369	-0.0539555	-0.10011	-0.106665	0.0079489	0.0103466	0.0966993	-0.109425	-0.0978134	0.0519514	-0.0538795	-0.0480857	0.0035959	0.348725				0.348725
458	-0.0878774	0.0461573	0.097132	0.107603	-0.0415203	-0.0826874	-0.0300848	0.0148902	0.0167152	0.138941	-0.132014	-0.114839	0.125485	-0.0718765	-0.0613338	0.0132326	0.34768				0.34768
459	-0.116073	0.0476925	0.123005	0.155243	-0.0624802	-0.0845715	-0.106781	0.0245347	-0.0241062	0.0775892	-0.110024	-0.0944594	0.116556	-0.0533906	-0.0530475	0.0013942	0.331835				0.331835
460	-0.0963411	0.0178405	0.109197	0.102682	-0.042644	-0.0558072	-0.0920476	0.0194246	0.0179573	0.131193	-0.118418	-0.0997298	0.0778374	-0.046295	-0.06461	0.0023501	0.342389				0.342389
461	-0.0969593	0.0516044	0.140678	0.139841	-0.0336833	-0.0391534	-0.0334998	0.0219875	-0.0287339	0.133845	-0.130087	-0.104204	0.0642414	-0.0541102	-0.0619375	0.0344209	0.313084				0.313084
462	-0.0837554	0.0551515	0.111762	0.145157	-0.0259632	-0.0433317	-0.0560785	0.0047378	-0.0119081	0.14446	-0.122876	-0.121204	0.116057	-0.0601984	-0.0573378	0.0179977	0.323163				0.323163
463	-0.0915246	0.0637886	0.110754	0.158259	-0.0308082	-0.0389585	-0.0435999	0.0012024	-0.0290812	0.0770107	-0.125093	-0.104315	0.0701323	-0.0472921	-0.024454	0.0510573	0.315208				0.315208
464	-0.103843	0.0399609	0.117984	0.134198	-0.0481131	-0.0756015	-0.109597	0.0146996	0.0169348	0.0877755	-0.118288	-0.111174	0.0791982	-0.0669377	-0.0339586	0.0256902	0.331805				0.331805
465	-0.11763	0.0281231	0.0947073	0.13785	-0.0436785	-0.0655133	-0.0390324	0.0282989	0.0208806	0.0687525	-0.122153	-0.0975437	0.0554529	-0.0390661	-0.0557328	0.0434353	0.33631				0.33631
466	-0.0908332	0.0422572	0.110295	0.12076	-0.0533015	-0.0971091	-0.0979593	0.0219361	-0.0119629	0.158728	-0.108006	-0.10977	0.107402	-0.0664153	-0.0621626	0.0333071	0.34751				0.34751
467	-0.101161	0.0235733	0.0899177	0.136521	-0.0547853	-0.0963363	-0.0747857	0.0347016	0.0007665	0.175316	-0.132282	-0.116022	0.070275	-0.056143	-0.0388146	0.0594537	0.343401				0.343401
468	-0.117171	0.0629632	0.111824	0.11917	-0.0448758	-0.0823194	-0.0500121	0.019935	-0.018077	0.0926237	-0.128211	-0.117011	0.0775799	-0.0682819	-0.013289	0.0076851	0.354905				0.354905
469	-0.0937526	0.0385638	0.100057	0.10442	-0.0339983	-0.0501189	-0.022516	0.0083475	-0.0030284	0.134796	-0.107136	-0.0994644	0.118608	-0.041624	-0.0193303	0.0673832	0.32319				0.32319
470	-0.105487	0.0291696	0.102298	0.121429	-0.0401205	-0.0809262	-0.0249005	0.020106	0.0032438	0.147685	-0.132369	-0.123595	0.0494695	-0.0606877	-0.0144432	0.0705973	0.343283				0.343283
471	-0.0993151	0.0374243	0.117303	0.113014	-0.0581118	-0.0854648	-0.0644781	0.0119879	0.0127935	0.171511	-0.139599	-0.0980854	0.126012	-0.0666906	-0.0604893	-0.0012793	0.344137				0.344137
472	-0.0904908	0.0224339	0.0852332	0.12437	-0.0492073	-0.0546937	-0.0262617	0.0396071	-0.0117894	0.110562	-0.12854	-0.109031	0.0953887	-0.0293269	-0.0210539	0.0241891	0.334821				0.334821
473	-0.0932987	0.0327648	0.102755	0.10951	-0.0451296	-0.0620123	-0.0942009	0.0345796	0.0092437	0.116019	-0.137596	-0.123092	0.101139	-0.0556476	-0.0131472	0.0593065	0.336425				0.336425
474	-0.0963531	0.0559327	0.1073	0.124305	-0.0364153	-0.0859939	-0.0239141	0.037215	0.030618	0.144186	-0.131074	-0.113091	0.120158	-0.0565321	-0.03025	0.0317448	0.315951				0.315951
475	-0.113949	0.0476529	0.133561	0.145412	-0.0351136	-0.0864424	-0.0537921	0.0016653	0.0005962	0.0981464	-0.125068	-0.106581	0.155278	-0.0415854	-0.0117084	0.014546	0.333837				0.333837
476	-0.0841086	0.033958	0.106952	0.134438	-0.0307254	-0.0675256	-0.0666045	0.0081494	-0.0359836	0.137722	-0.129007	-0.111771	0.149593	-0.0636803	-0.0058359	0.0624759	0.329602				0.329602
477	-0.113014	0.0355187	0.114734	0.126711	-0.0441493	-0.0465013	-0.0549986	0.0213547	-0.0308131	0.0923767	-0.137967	-0.101636	0.150279	-0.0445124	-0.0445141	0.0344111	0.340559				0.340559
478	-0.106896	0.0645488	0.14532	0.164159	-0.0456857	-0.090404	-0.0442456	-0.0056386	-0.0448107	0.128877	-0.138471	-0.115551	0.128079	-0.029103	-0.0220366	0.0484945	0.33001				0.33001
479	-0.116931	0.0406204	0.0976197	0.119368	-0.0401314	-0.0655279	-0.0397545	0.0243251	-0.0227987	0.075001	-0.128447	-0.125208	0.0906816	-0.0642706	-0.0078693	0.0510941	0.354393				0.354393
480	-0.0919758	0.0263452	0.113483	0.126224	-0.0216093	-0.0632218	-0.0749036	0.0259108	0.0077228	0.145003	-0.148916	-0.130363	0.109479	-0.0343328	-0.0105073	0.0797829	0.321433				0.321433
481	-0.110491	0.0473154	0.111157	0.155903	-0.0454806	-0.0735297	-0.0674793	0.0097548	0.0005297	0.163639	-0.140164	-0.128483	0.0882191	-0.0295403	-0.0199498	0.0168386	0.335436				0.335436
482	-0.100806	0.0559827	0.119411	0.154777	-0.0431293	-0.0617661	-0.0489472	0.0036252	-0.0052502	0.0946463	-0.107986	-0.107632	0.0628705	-0.0494864	-0.0166572	0.033786	0.317032				0.317032
483	-0.112127	0.0563633	0.101416	0.12693	-0.0440302	-0.0494843	-0.082076	0.0188422	-0.0084103	0.0950531	-0.125901	-0.109884	0.125598	-0.0429373	-0.0416521	-0.000174	0.330854				0.330854
484	-0.109819	0.061704	0.132522	0.152188	-0.0287624	-0.0568417	-0.0480352	-0.0001565	-0.0297884	0.0322298	-0.100067	-0.0957902	0.147694	-0.037421	-0.0013664	0.0195587	0.302037				0.302037
485	-0.0993527	0.0374341	0.0920475	0.106148	-0.0372893	-0.0582785	-0.0616391	0.0104389	-0.0164293	0.125052	-0.0897622	-0.0897835	0.0631146	-0.0378785	-0.0144441	0.0173233	0.322317				0.322317
486	-0.112198	0.06368	0.1221	0.144226	-0.0507015	-0.0889104	-0.0769408	0.0252734	-0.0014124	0.0996942	-0.119124	-0.0891993	0.125615	-0.0632943	-0.007725	0.05877	0.328557				0.328557
487	-0.0908456	0.0243766	0.117443	0.141882	-0.0566703	-0.043343	-0.0798129	0.0244178	0.0015412	0.100495	-0.117322	-0.107848	0.0645893	-0.0447837	-0.030414	0.0610114	0.319485				0.319485
488	-0.0887033	0.0473058	0.0996866	0.13087	-0.0615177	-0.0658393	-0.0528048	0.0086387	-0.0029276	0.0431713	-0.124805	-0.108048	0.0475581	-0.0346395	-0.0225559	0.0302599	0.333168				0.333168
489	-0.0912173	0.0654161	0.104382	0.146052	-0.0222679	-0.0560574	-0.0365981	0.0144767	-0.033341	0.0804011	-0.115739	-0.0903026	0.0665908	-0.0510799	-0.0001378	0.0036425	0.312579				0.312579
490	-0.0959163	0.0349861	0.0986298	0.127631	-0.0426193	-0.0415029	-0.0835164	0.000209	-0.0279331	0.140872	-0.127102	-0.109293	0.0713028	-0.033938	-0.0213369	0.0339835	0.333809				0.333809
491	-0.0916768	0.0606079	0.137502	0.145952	-0.0376481	-0.0354163	-0.0172738	0.0112946	-0.0210413	0.141598	-0.12544	-0.0893439	0.0860599	-0.0431893	-0.0330219	0.0614075	0.299863				0.299863
492	-0.111805	0.0177001	0.0809768	0.127338	-0.0644821	-0.0547119	-0.0847629	0.0335943	0.0143157	0.101304	-0.12094	-0.0844566	0.145932	-0.0330367	-0.0146064	0.0645784	0.329004				0.329004
493	-0.0844934	0.0480552	0.0967035	0.12671	-0.0311702	-0.0680066	-0.0252492	0.0275411	-0.0051014	0.0867654	-0.133788	-0.0973155	0.0720963	-0.0550252	-0.0140529	0.0399535	0.316647				0.316647
494	-0.0880921	0.0545676	0.130432	0.161655	-0.047661	-0.0896242	-0.0588723	0.0291295	-0.0217756	0.165538	-0.132575	-0.107475	0.116859	-0.0286999	-0.0446988	0.0615469	0.303669				0.303669
495	-0.115411	0.0372231	0.12662	0.123383	-0.0308414	-0.0917753	-0.0749525	0.019204	-0.0183099	0.04359	-0.0999596	-0.091121	0.104954	-0.0524924	0.0008038	0.0490402	0.320464				0.320464
496	-0.101971	0.0559639	0.124357	0.123354	-0.0559054	-0.0933259	-0.113914	0.033185	0.0024843	0.132148	-0.104471	-0.107807	0.0454914	-0.066789	-0.0577557	-0.0065708	0.336316				0.336316
497	-0.109314	0.0384855	0.110049	0.148325	-0.0361369	-0.0748885	-0.09514	0.022756	-0.01979	0.0873574	-0.103709	-0.104282	0.116634	-0.055265	-0.0254687	0.0434421	0.323851				0.323851
498	-0.0838663	0.0244476	0.111174	0.126191	-0.035198	-0.064458	-0.0548769	-0.0022563	-0.0448663	0.0714613	-0.125306	-0.110063	0.0727737	-0.0456322	-0.003195	0.0495287	0.342804				0.342804
499	-0.1074	0.0552826	0.112505	0.151772	-0.0578894	-0.0609546	-0.0483266	0.0216903	-0.0189104	0.149573	-0.120877	-0.0949279	0.0738617	-0.0591278	-0.0485479	0.034576	0.339044				0.339044
500	-0.113633	0.0222357	0.116388	0.125823	-0.0280944	-0.0592718	-0.0514697	0.0107876	-0.0375814	0.0755249	-0.121936	-0.106179	0.123938	-0.0514596	-0.0495452	0.0150621	0.35249				0.35249
501	-0.108146	0.0637945	0.142661	0.174441	-0.0253298	-0.07737	-0.0505326	-0.0123785	-0.0101332	0.0860387	-0.15287	-0.135432	0.138272	-0.0573945	-0.0146616	0.0170318	0.346244				0.346244
502	-0.0985658	0.0556028	0.137936	0.152961	-0.023273	-0.0651967	-0.0102796	0.0159699	-0.0370629	0.115968	-0.116375	-0.12051	0.0562137	-0.0502928	-0.0153819	0.0098763	0.308033				0.308033
503	-0.101532	0.0163862	0.0841213	0.127584	-0.0644761	-0.0803537	-0.111944	0.022971	0.0099713	0.0546797	-0.132393	-0.0978226	0.0599166	-0.0439513	-0.0381799	0.0621413	0.3592				0.3592
504	-0.0916725	0.0545831	0.141069	0.149086	-0.0301576	-0.0774734	-0.0965576	-0.0037848	-0.0171517	0.0442822	-0.126466	-0.101546	0.0513506	-0.0575269	-0.0043435	0.0233148	0.329759				0.329759
505	-0.108716	0.0440011	0.128725	0.151104	-0.0248895	-0.0304698	-0.0615661	-0.0047681	-0.0323447	0.0624339	-0.128653	-0.110731	0.139408	-0.042284	-0.0159006	0.053259	0.330703				0.330703
506	-0.111382	0.0425987	0.127919	0.152845	-0.0561362	-0.0802779	-0.0887538	0.0006145	-0.0115694	0.0894088	-0.123778	-0.112493	0.123458	-0.0329368	0.0029417	0.0354402	0.340724				0.340724
507	-0.0950471	0.0499324	0.12223	0.12045	-0.0384845	-0.0625537	-0.0300746	0.0366391	0.0260643	0.130656	-0.136744	-0.101516	0.0512437	-0.0594624	-0.0512287	0.0635222	0.319668				0.319668
508	-0.115977	0.0395984	0.0917285	0.104059	-0.0293164	-0.0631571	-0.0493977	0.0283143	0.0156417	0.0851959	-0.127664	-0.091762	0.108896	-0.03561	-0.0271981	0.0580374	0.325865				0.325865
509	-0.103271	0.0189713	0.119503	0.13609	-0.0582089	-0.0733273	-0.0311585	0.0279704	-0.0294943	0.107	-0.135836	-0.118404	0.0685185	-0.0247482	-0.049015	0.0254287	0.346291				0.346291
510	-0.107285	0.020439	0.101452	0.136727	-0.038629	-0.0921583	-0.0722062	0.0242251	-0.0085449	0.153139	-0.109862	-0.103889	0.0826021	-0.0589765	-0.0309424	0.0319318	0.333458				0.333458
511	-0.105154	0.033748	0.122373	0.113743	-0.0263705	-0.0277912	-0.0815802	0.0289694	-0.0266244	0.0719178	-0.137249	-0.122529	0.132953	-0.0548554	-0.0485924	0.0256927	0.349559				0.349559
512	-0.118133	0.0589916	0.136054	0.169511	-0.0310256	-0.0620033	-0.0553916	-0.000811	-0.0310194	0.143334	-0.10919	-0.0975392	0.0674174	-0.0400773	-0.0313845	0.0062628	0.319371				0.319371
513	-0.11012	0.0527251	0.136255	0.134254	-0.0229646	-0.071824	-0.0811037	0.0038628	-0.0142241	0.0843101	-0.13065	-0.128575	0.14169	-0.0442687	-0.0041511	0.0380355	0.339454				0.339454
514	-0.0977595	0.0287913	0.097669	0.11627	-0.0552623	-0.0657301	-0.0348159	0.0134815	-0.0227189	0.0929103	-0.0930443	-0.073596	0.108378	-0.0491049	-0.02088	0.0286936	0.321834				0.321834
515	-0.106447	0.0565845	0.136349	0.153963	-0.0500196	-0.0609983	-0.0388837	-0.0056016	-0.0083782	0.125358	-0.13187	-0.110125	0.0941406	-0.0381731	-0.032379	0.0171987	0.328465				0.328465
516	-0.10137	0.0322741	0.111345	0.12163	-0.0303765	-0.0473362	-0.0780739	0.0025416	-0.0273434	0.0569714	-0.091133	-0.0920441	0.147742	-0.0646556	-0.0527958	0.058397	0.320526				0.320526
517	-0.0953622	0.0418987	0.131239	0.161796	-0.0579229	-0.0918907	-0.0561978	0.0120826	0.011817	0.167439	-0.138025	-0.127047	0.0618594	-0.0473879	-0.043574	0.035921	0.334928				0.334928
518	-0.088462	0.0551103	0.123515	0.130436	-0.0517436	-0.0390167	-0.0187942	0.0234986	0.0084048	0.0624214	-0.111106	-0.077364	0.0493027	-0.0457587	-0.0259636	0.0519505	0.298749				0.298749
519	-0.108495	0.0459752	0.111886	0.118411	-0.0465357	-0.0804638	-0.0672418	0.0112517	0.012492	0.130382	-0.132146	-0.104233	0.135664	-0.04561	-0.0160102	0.0163115	0.339379				0.339379
520	-0.108577	0.0204778	0.104428	0.123818	-0.0597476	-0.0763788	-0.0489756	0.0158724	0.0149354	0.167816	-0.1164	-0.0957585	0.0748383	-0.0589255	-0.0189721	0.0210929	0.334458				0.334458
521	-0.107286	0.0383112	0.104387	0.110436	-0.0241031	-0.0831351	-0.0552149	0.0266294	0.0202932	0.110839	-0.122555	-0.115128	0.11419	-0.0368073	-0.0099183	0.029202	0.329768				0.329768
522	-0.113779	0.0539509	0.10463	0.152335	-0.0460566	-0.0563453	-0.104625	0.0309222	-0.0142997	0.111349	-0.114561	-0.0969299	0.106183	-0.0274805	-0.0416186	0.0443835	0.323074				0.323074
523	-0.105505	0.0529792	0.11576	0.11944	-0.0609586	-0.0710275	-0.0705545	0.0302911	-0.0171149	0.151909	-0.12199	-0.103846	0.061017	-0.0470007	-0.0329515	0.0309031	0.33848				0.33848
524	-0.0947375	0.0567659	0.115453	0.124793	-0.0360017	-0.0803926	-0.0311259	0.0015851	-0.0009279	0.160689	-0.110564	-0.0834846	0.120864	-0.0650815	-0.0148753	0.0218247	0.323584				0.323584
525	-0.0948414	0.0192212	0.108848	0.129207	-0.0602125	-0.0610105	-0.0847938	0.0296411	-0.0224181	0.0841022	-0.126107	-0.0941081	0.0937529	-0.0246037	-0.046667	0.0753116	0.324447				0.324447
526	-0.0921531	0.0494981	0.100849	0.112592	-0.0607227	-0.0648621	-0.109267	0.0212679	-0.0065394	0.113297	-0.102327	-0.101593	0.0684223	-0.0433799	-0.0559516	0.0462118	0.324268				0.324268
527	-0.0906083	0.050716	0.0989539	0.113174	-0.0322279	-0.081298	-0.0153067	0.0251964	-0.0095087	0.0455978	-0.109733	-0.0998956	0.101599	-0.0492865	-0.018049	0.0660426	0.314104				0.314104
528	-0.111865	0.0204832	0.120241	0.129376	-0.0275934	-0.0355513	-0.0038691	0.0177613	-0.0022821	0.104073	-0.147893	-0.116168	0.114538	-0.05478	-0.0624989	0.0145285	0.35115				0.35115
529	-0.11557	0.0429544	0.10069	0.132834	-0.0557209	-0.0726478	-0.0235303	0.006623	-0.0403502	0.111332	-0.0931284	-0.100742	0.0891478	-0.0425482	-0.0413468	0.0598561	0.340661				0.340661
530	-0.0982818	0.0571401	0.12682	0.160613	-0.0576236	-0.0995829	-0.0480698	0.0229759	-0.0101464	0.0566385	-0.119462	-0.0859431	0.123487	-0.0254344	-0.0098217	0.0792266	0.30136				0.30136
531	-0.103949	0.0522639	0.100374	0.151798	-0.0355268	-0.049341	-0.0843056	0.0004489	-0.0264199	0.028337	-0.132988	-0.113838	0.0703927	-0.063718	-0.0503487	0.0294499	0.356745				0.356745
532	-0.110543	0.0305685	0.109436	0.106302	-0.0623789	-0.0945958	-0.0762886	0.0229438	-0.0074369	0.0914719	-0.0898483	-0.0722138	0.110444	-0.065868	-0.0454916	0.0132735	0.336141				0.336141
533	-0.0944507	0.0428727	0.129739	0.160467	-0.0199134	-0.0800319	-0.0935901	0.019645	-0.0020538	0.0433081	-0.126675	-0.0995068	0.0703422	-0.0599803	-0.0535954	0.0131589	0.324169				0.324169
534	-0.087302	0.0502729	0.108789	0.121009	-0.0471358	-0.0743592	-0.0431266	0.0358652	-0.0201965	0.120098	-0.106089	-0.0787947	0.119641	-0.0453869	-0.0151765	0.0747331	0.296885				0.296885
535	-0.115648	0.0274968	0.124655	0.127891	-0.0292395	-0.0622661	-0.0901359	0.0207354	0.0174902	0.0577607	-0.136095	-0.122578	0.132867	-0.0630845	-0.0320471	0.0122944	0.351025				0.351025
536	-0.108846	0.0488075	0.126169	0.141135	-0.0309943	-0.0570272	-0.0998638	0.024953	0.0176756	0.135544	-0.152556	-0.10748	0.0390992	-0.0398457	-0.053271	0.0610039	0.319264				0.319264
537	-0.110251	0.0216569	0.109239	0.138454	-0.043015	-0.0673325	-0.0216707	0.0024819	-0.0029174	0.0991009	-0.144809	-0.123769	0.124327	-0.0285359	0.0048275	0.0172782	0.353681				0.353681
538	-0.1135	0.0344074	0.101631	0.133668	-0.0398597	-0.0769926	-0.0506807	0.038076	0.0077001	0.0645746	-0.117927	-0.103504	0.15626	-0.0438294	-0.0419657	0.0410263	0.323538				0.323538
539	-0.106006	0.0593239	0.114061	0.136172	-0.0611379	-0.0506572	-0.0259333	0.0282319	-0.0063506	0.0810818	-0.12824	-0.102125	0.137206	-0.0524527	-0.0439325	0.0435415	0.327689				0.327689
540	-0.0981578	0.0642478	0.112771	0.155822	-0.0556856	-0.0805943	-0.0829524	0.0256571	0.0188178	0.071529	-0.120037	-0.0861254	0.0888565	-0.0670954	-0.0096088	0.0198849	0.312908				0.312908
541	-0.11647	0.0517068	0.122656	0.130079	-0.049305	-0.0798777	-0.0473042	0.0341655	-0.0135327	0.138402	-0.119175	-0.0903278	0.0917081	-0.044768	-0.0299279	0.0451569	0.328082				0.328082
542	-0.109816	0.0342657	0.0904618	0.134216	-0.0624325	-0.0625147	-0.0485216	0.0333465	-0.0056272	0.0828173	-0.119167	-0.118921	0.103355	-0.0300617	-0.0369831	0.0113549	0.343703				0.343703
543	-0.114019	0.0339971	0.131643	0.123728	-0.0399006	-0.0558591	-0.0978741	0.0368994	-0.0196454	0.148347	-0.138575	-0.0999065	0.117485	-0.0617481	-0.0115605	0.0267948	0.337994				0.337994
544	-0.109941	0.0639602	0.123425	0.165602	-0.0564024	-0.100803	-0.117104	0.0270269	-0.0158966	0.0800328	-0.139087	-0.120897	0.0993915	-0.0516339	-0.0351596	0.0581303	0.33731				0.33731
545	-0.0862879	0.0356476	0.116117	0.123979	-0.0493758	-0.0761649	-0.0205802	0.0346717	0.0205599	0.170032	-0.133422	-0.103361	0.117516	-0.0632947	-0.0272813	0.0062795	0.317153				0.317153
546	-0.0849667	0.0210894	0.101914	0.101659	-0.0267095	-0.0555557	-0.0869269	0.0318747	0.0185098	0.0604605	-0.142575	-0.120307	0.158436	-0.0311746	-0.0312731	0.0532387	0.325581				0.325581
547	-0.109987	0.0342215	0.13032	0.148736	-0.0444273	-0.0739628	-0.091531	-0.001056	-0.015401	0.0319085	-0.104527	-0.0868073	0.115875	-0.050277	-0.0218481	0.0068715	0.32541				0.32541
548	-0.100396	0.0267658	0.107246	0.107682	-0.0249305	-0.0583967	-0.0729501	0.0332986	0.014225	0.0512908	-0.104932	-0.109556	0.144092	-0.0429699	-0.0146697	0.0419828	0.318855				0.318855
549	-0.0965606	0.0499613	0.137481	0.164517	-0.043354	-0.0522561	-0.0150654	-0.0083911	-0.0359301	0.122049	-0.13553	-0.110616	0.140258	-0.0523098	-0.0220714	0.0633175	0.334178				0.334178
550	-0.103526	0.0234263	0.097101	0.14131	-0.036456	-0.0468354	-0.0605365	0.0003455	-0.011533	0.061432	-0.0966694	-0.0976343	0.11097	-0.0434599	-0.0252149	0.0085391	0.323198				0.323198
551	-0.0951011	0.0331939	0.0919866	0.137694	-0.048032	-0.0372967	-0.061308	0.0094337	0.0030694	0.0709239	-0.139158	-0.116146	0.106348	-0.0567832	-0.0523371	0.0316512	0.34731				0.34731
552	-0.0950689	0.0450477	0.131439	0.132841	-0.022854	-0.0277397	-0.0714407	0.0177293	0.0098407	0.155922	-0.160153	-0.14069	0.105965	-0.0393991	-0.040608	0.037577	0.326275				0.326275
553	-0.0991008	0.0248278	0.12253	0.126758	-0.0271036	-0.0554405	-0.0722003	0.0127353	-0.0307871	0.107383	-0.103056	-0.0919929	0.0550256	-0.0399842	-0.0429925	0.0707962	0.319737				0.319737
554	-0.0896568	0.0414095	0.094505	0.136819	-0.0575651	-0.0757145	-0.0743121	0.0216064	-0.023249	0.151868	-0.108907	-0.105472	0.0895369	-0.0485393	-0.0161966	0.0258249	0.325292				0.325292
555	-0.112904	0.0632683	0.134057	0.150477	-0.0489653	-0.0774713	-0.092205	0.0001706	-0.0373501	0.11911	-0.126211	-0.111108	0.0640565	-0.0488839	-0.0300131	-0.0040954	0.347601				0.347601
556	-0.11818	0.0520056	0.137681	0.163449	-0.0328311	-0.0396288	-0.0067017	-0.0036872	-0.037983	0.140721	-0.121261	-0.11085	0.0956229	-0.0629669	-0.0178632	0.0040698	0.338444				0.338444
557	-0.0949104	0.0472379	0.0951921	0.143398	-0.0402946	-0.0615729	-0.0957886	0.0273704	0.018665	0.167947	-0.144525	-0.120255	0.126072	-0.0404876	-0.0212752	0.0697609	0.318808				0.318808
558	-0.0991902	0.0183524	0.109766	0.10708	-0.0426874	-0.0638034	-0.0710598	0.0075867	0.0079114	0.16021	-0.100529	-0.088734	0.113467	-0.0561485	-0.0676768	0.048289	0.330861				0.330861
559	-0.10101	0.0183778	0.0984275	0.104447	-0.0374005	-0.0864582	-0.0163053	0.0176868	-0.0237905	0.148451	-0.115675	-0.109044	0.154643	-0.040016	-0.0075856	0.0524652	0.334336				0.334336
560	-0.0991124	0.044006	0.129498	0.160541	-0.0370337	-0.0547783	-0.0438762	-0.0059659	-0.0408787	0.136685	-0.142458	-0.119685	0.051629	-0.065995	-0.0206871	0.0371363	0.351119				0.351119
561	-0.102546	0.0479166	0.109823	0.114048	-0.0421895	-0.081709	-0.106296	0.024212	-0.0178369	0.089057	-0.0893948	-0.0817875	0.145448	-0.0364379	-0.0059523	0.0151181	0.312076				0.312076
562	-0.0902426	0.0406354	0.12229	0.114745	-0.0372851	-0.0639723	-0.0747047	0.0064448	0.0013458	0.0381461	-0.0991283	-0.0979126	0.0839123	-0.0425001	-0.0513639	0.0090307	0.311103				0.311103
563	-0.114859	0.0359888	0.0934761	0.121375	-0.0634159	-0.102032	-0.102851	0.0136031	0.0222727	0.159087	-0.131656	-0.0998652	0.146431	-0.0386589	-0.0155672	0.0341911	0.353087				0.353087
564	-0.0843149	0.0622411	0.135578	0.125487	-0.0194882	-0.0596539	-0.0784709	0.013345	-0.008389	0.0416416	-0.101822	-0.0804618	0.0947812	-0.0471957	0.0018581	0.0093403	0.28284				0.28284
565	-0.0899195	0.0287423	0.107935	0.137242	-0.0356191	-0.05861	-0.0383971	0.0140239	-0.0026368	0.0877218	-0.137234	-0.10837	0.161672	-0.0593177	-0.0075922	0.055374	0.320618				0.320618
566	-0.0886612	0.0356351	0.130827	0.127262	-0.0529008	-0.0513091	-0.0678981	0.0279121	-0.0290303	0.0811026	-0.123253	-0.120748	0.0538908	-0.0554539	-0.0310381	0.0155405	0.331033				0.331033
567	-0.116165	0.01761	0.117407	0.127515	-0.0446017	-0.0478836	-0.0768749	0.0153311	0.0022791	0.0908509	-0.113195	-0.106541	0.0850896	-0.0387657	-0.0252828	0.0024102	0.345043				0.345043
568	-0.111268	0.0545762	0.139792	0.16835	-0.0535082	-0.0966364	-0.108806	0.0212057	0.0052223	0.0518477	-0.125202	-0.120695	0.0897574	-0.0522661	-0.0563091	0.0316237	0.340186				0.340186
569	-0.101296	0.0355995	0.109848	0.137091	-0.0604753	-0.0913772	-0.025077	0.0244616	-0.0233304	0.145224	-0.110055	-0.0844266	0.131151	-0.0333699	-0.0234755	0.007598	0.319393				0.319393
570	-0.0963854	0.0270329	0.0989724	0.110462	-0.0598617	-0.0732296	-0.0588131	0.0309867	-0.0122355	0.0768055	-0.127499	-0.108613	0.0889288	-0.0425744	-0.046679	0.0036401	0.350753				0.350753
571	-0.0993851	0.0508978	0.110882	0.11281	-0.0583679	-0.0734821	-0.0793345	0.0140292	-0.018696	0.135556	-0.113253	-0.0856031	0.138136	-0.0493437	-0.0392716	0.0417935	0.332328				0.332328
572	-0.113165	0.0583139	0.107308	0.153899	-0.0265345	-0.0774817	-0.101828	0.0011117	-0.0385064	0.0900693	-0.116258	-0.113658	0.158758	-0.060087	-0.0313509	0.0223938	0.340382				0.340382
573	-0.0932761	0.0305762	0.130091	0.115892	-0.0318638	-0.0844116	-0.0333327	0.026331	-0.0241451	0.0553224	-0.126686	-0.103521	0.167877	-0.0454018	-0.0225715	0.0225061	0.317332				0.317332
574	-0.09691	0.0225242	0.11433	0.147849	-0.0307353	-0.0681967	-0.0552622	0.019997	0.012999	0.0739653	-0.119598	-0.0868912	0.0503385	-0.0437433	-0.0516866	0.0630483	0.311216				0.311216
575	-0.10464	0.0372416	0.121134	0.123582	-0.0400595	-0.0956263	-0.0395813	0.037203	-0.0128914	0.0635223	-0.0969712	-0.0910793	0.0905879	-0.0650976	-0.0496223	0.0105257	0.318509				0.318509
576	-0.100614	0.0294888	0.120828	0.134391	-0.0311633	-0.050042	-0.0408856	0.001366	-0.0050044	0.0927719	-0.114218	-0.0815129	0.145576	-0.0655782	-0.0354975	0.0376405	0.324934				0.324934
577	-0.112806	0.0431846	0.127712	0.13377	-0.0334573	-0.0906392	-0.0686797	0.0032552	0.0044205	0.060712	-0.13506	-0.127236	0.113068	-0.0480024	-0.0283972	0.0137381	0.352512				0.352512
578	-0.101457	0.0320385	0.100216	0.120685	-0.0271195	-0.0350468	-0.0063001	0.028918	0.0021876	0.0828914	-0.124995	-0.109743	0.131489	-0.0379458	-0.0020054	0.0720775	0.31621				0.31621
579	-0.109521	0.0411478	0.130884	0.156008	-0.0438826	-0.0498842	-0.0488292	0.0186116	-0.0210091	0.123711	-0.131487	-0.122631	0.103251	-0.0515012	-0.0133283	0.0205668	0.328952				0.328952
580	-0.0831182	0.039798	0.113024	0.116983	-0.0344079	-0.0676991	-0.0799332	0.0098203	0.0019978	0.147916	-0.107639	-0.100401	0.143346	-0.054457	-0.0151323	0.0623511	0.309882				0.309882
581	-0.116422	0.0479241	0.1339	0.155924	-0.039334	-0.0626989	-0.0477066	-0.0044812	-0.0181705	0.130616	-0.117558	-0.0990913	0.0916981	-0.0571798	-0.060738	0.0145384	0.341721				0.341721
582	-0.115976	0.0536969	0.119425	0.141291	-0.0611434	-0.0953078	-0.100576	0.0160316	-0.0022021	0.0524675	-0.104603	-0.105102	0.102389	-0.0388134	-0.0461714	0.0288088	0.33974				0.33974
583	-0.0871097	0.0441012	0.134763	0.141658	-0.0499453	-0.063341	-0.0380584	0.0161498	-0.0031572	0.0614539	-0.10957	-0.094679	0.148255	-0.0628527	-0.0360498	0.030479	0.306694				0.306694
584	-0.0990169	0.0289815	0.0905737	0.125012	-0.0548695	-0.0554021	-0.0632063	0.0093494	-0.0121145	0.0369756	-0.121594	-0.113773	0.105206	-0.0428684	-0.0019831	0.0187453	0.355256				0.355256
585	-0.115712	0.057718	0.123296	0.139954	-0.0392785	-0.0461743	-0.0580849	0.0195255	-0.0354772	0.0588096	-0.1119	-0.0991983	0.0641026	-0.0602996	-0.035123	0.0455945	0.331239				0.331239
586	-0.117737	0.0303353	0.114736	0.126834	-0.0460547	-0.0453322	-0.0173142	-0.0011778	-0.0004296	0.157506	-0.134556	-0.12576	0.0512541	-0.0648748	-0.0554805	0.013312	0.362132				0.362132
587	-0.112885	0.0639871	0.118607	0.149533	-0.0357555	-0.040319	-0.0633887	0.0076764	-0.0262464	0.061003	-0.13752	-0.12484	0.0688467	-0.030463	-0.0282842	0.02398	0.335751				0.335751
588	-0.112587	0.0256676	0.110967	0.116462	-0.0317518	-0.0821611	-0.047297	0.0208538	-0.0047835	0.101081	-0.125635	-0.104308	0.123787	-0.0648675	-0.0593088	0.0049221	0.353451				0.353451
589	-0.0872144	0.0194888	0.118287	0.136351	-0.0390603	-0.029109	-0.0722703	0.0069686	-0.0250648	0.103729	-0.132739	-0.103052	0.151233	-0.0609224	-0.0612364	0.0229245	0.344842				0.344842
590	-0.0955129	0.0311234	0.125017	0.148582	-0.0254345	-0.0306505	-0.086577	0.0166358	-0.0218003	0.0944156	-0.131283	-0.101117	0.0566708	-0.0450021	-0.0248985	0.0075235	0.325927				0.325927
591	-0.106553	0.0522639	0.109478	0.155541	-0.0434245	-0.0642617	-0.0632526	0.0213392	-0.0108555	0.145603	-0.117654	-0.104994	0.100981	-0.0371798	-0.0369401	0.0584259	0.322363				0.322363
592	-0.0984799	0.0601952	0.133919	0.162254	-0.0360862	-0.0784863	-0.0833122	0.0146491	-0.0210952	0.0846914	-0.142887	-0.102767	0.129071	-0.0294926	0.0034561	0.0226232	0.313995				0.313995
593	-0.105713	0.0579916	0.128515	0.145074	-0.0396983	-0.041781	-0.0648094	0.028954	0.0121842	0.0842884	-0.156176	-0.10973	0.100595	-0.0620436	-0.0287993	0.0536907	0.323589				0.323589
594	-0.110058	0.0410692	0.108058	0.152129	-0.0444911	-0.0536911	-0.035454	0.0256312	0.0098654	0.100777	-0.145448	-0.0995261	0.0510039	-0.050575	-0.0336184	0.0587197	0.328503				0.328503
595	-0.0979352	0.057346	0.12201	0.138109	-0.0459733	-0.0454521	-0.0750152	0.0309718	-0.0016139	0.123337	-0.113566	-0.0834224	0.140338	-0.053753	-0.0465785	0.0364199	0.299709				0.299709
596	-0.0859799	0.0525032	0.0965916	0.125762	-0.0302944	-0.0706268	-0.0955964	0.0388653	0.0339269	0.11537	-0.111414	-0.0932199	0.0392728	-0.0446506	-0.0080202	0.0552556	0.299456				0.299456
597	-0.11399	0.049624	0.128362	0.135835	-0.0343859	-0.0444172	-0.0214342	0.0116212	-0.0402875	0.0578637	-0.117402	-0.108156	0.0822608	-0.0679623	-0.0144012	0.0061481	0.344861				0.344861
598	-0.117073	0.0146196	0.10596	0.138913	-0.0398652	-0.0722778	-0.095392	0.0235793	0.0132047	0.0665134	-0.1199	-0.106762	0.105625	-0.0334118	-0.0506389	0.0472533	0.331395				0.331395
599	-0.107983	0.0310507	0.12739	0.115158	-0.0229683	-0.075822	-0.0654421	0.0151722	0.0122836	0.0569886	-0.138546	-0.101427	0.0768067	-0.0752687	-0.0525631	0.0563595	0.346488				0.346488
600	-0.100285	0.0604581	0.114557	0.129075	-0.0552345	-0.0755805	-0.103664	0.044276	0.0240023	0.122063	-0.134151	-0.0955499	0.0726215	-0.0608348	-0.0266277	0.0329322	0.317435				0.317435
601	-0.115613	0.0424199	0.109079	0.129716	-0.058603	-0.0818318	-0.027114	0.0332764	0.0050489	0.115018	-0.117261	-0.116538	0.099677	-0.0369746	-0.0545207	0.0547471	0.344064				0.344064
602	-0.0917922	0.0636018	0.133603	0.163337	-0.0403226	-0.0720368	-0.0595373	-0.0021738	-0.0230577	0.122064	-0.105838	-0.0835502	0.146651	-0.0662701	-0.0127828	0.0605812	0.308534				0.308534
603	-0.10714	0.0600859	0.117688	0.137044	-0.0621028	-0.0709787	-0.0345856	0.0256998	0.0196059	0.151298	-0.121574	-0.0996976	0.0971192	-0.0316391	-0.0437602	0.0194224	0.318809				0.318809
604	-0.116749	0.0440244	0.109713	0.151708	-0.0274031	-0.0457816	-0.0379046	0.0003567	-0.0091136	0.127982	-0.117686	-0.102907	0.0776182	-0.0647692	-0.0314422	0.0337005	0.342582				0.342582
605	-0.104863	0.033267	0.114424	0.116093	-0.0538042	-0.0505559	-0.0540111	0.0335476	0.0113121	0.0628054	-0.118502	-0.111818	0.119499	-0.0524541	-0.0078461	0.0676037	0.329374				0.329374
606	-0.104405	0.0389471	0.130139	0.132589	-0.0342637	-0.0719968	-0.016602	-0.0002031	-0.0278708	0.0397917	-0.0988807	-0.100316	0.15031	-0.0380771	-0.0485413	0.0652807	0.316299				0.316299
607	-0.0869359	0.0569772	0.129496	0.157388	-0.0589411	-0.06508	-0.0877498	-0.002757	-0.0385881	0.131495	-0.127341	-0.113134	0.123934	-0.0534802	-0.026441	-0.0002844	0.334334				0.334334
608	-0.109183	0.0207297	0.109982	0.127296	-0.047385	-0.0955307	-0.113872	0.0184211	0.0079934	0.156009	-0.13749	-0.0992125	0.0570865	-0.0694434	-0.0473494	-0.0001078	0.354407				0.354407
609	-0.0986675	0.0369271	0.0892907	0.110676	-0.0461967	-0.0714304	-0.103241	0.0467285	-0.0019155	0.131774	-0.120328	-0.0929497	0.11229	-0.0446091	-0.0200416	0.0194032	0.326224				0.326224
610	-0.115553	0.0531673	0.100967	0.112242	-0.0315856	-0.0370682	-0.066822	0.0290119	-0.0029588	0.0654503	-0.100589	-0.0929886	0.0643759	-0.0531803	-0.0579628	0.023322	0.322366				0.322366
611	-0.104145	0.0157873	0.0877983	0.0974688	-0.0330172	-0.0636397	-0.0604505	0.0056007	-0.0199884	0.0463618	-0.103392	-0.0971989	0.150775	-0.0675219	-0.0189507	0.0277553	0.354731				0.354731
612	-0.0835144	0.0322682	0.128344	0.142702	-0.0310343	-0.0751733	-0.0344464	-0.0081691	-0.0319172	0.146878	-0.0988059	-0.102226	0.152053	-0.0526616	-0.0088303	0.0542296	0.309239				0.309239
613	-0.0865761	0.0319169	0.115068	0.110431	-0.0225003	-0.0405057	-0.0099428	-0.0037284	-0.0110736	0.110746	-0.132162	-0.104282	0.145671	-0.0336549	-0.0167201	0.0692298	0.327147				0.327147
614	-0.0928791	0.057161	0.133761	0.150008	-0.0242957	-0.0756743	-0.0121851	0.0099611	-0.0220773	0.0718679	-0.14485	-0.125897	0.106363	-0.0509072	-0.0497491	0.0283704	0.335529				0.335529
615	-0.102144	0.060026	0.141389	0.154867	-0.0493679	-0.0691576	-0.0601589	-0.001449	-0.0304261	0.0479402	-0.0976096	-0.102053	0.0859189	-0.0515216	-0.0409816	0.0076928	0.329206				0.329206
616	-0.100139	0.0212708	0.122779	0.140529	-0.0283137	-0.0837667	-0.0292966	0.0125094	0.0111037	0.0545038	-0.127792	-0.105279	0.122317	-0.0341398	-0.0263985	0.0446057	0.321271				0.321271
617	-0.0844446	0.0523393	0.102018	0.12275	-0.0370427	-0.0788238	-0.0524394	0.025008	0.0029538	0.0845449	-0.100987	-0.10082	0.100265	-0.0349467	-0.019199	0.025002	0.299876				0.299876
618	-0.0985301	0.0185066	0.120686	0.10555	-0.0368585	-0.0820505	-0.0256101	0.0293366	0.0108992	0.0638336	-0.143648	-0.125372	0.0916191	-0.0684017	-0.0295805	0.0534762	0.345038				0.345038
619	-0.106189	0.0514912	0.135387	0.165786	-0.060119	-0.0925084	-0.107642	0.024238	0.011631	0.0693977	-0.149069	-0.124496	0.0645438	-0.029405	-0.0157266	0.0364198	0.331834				0.331834
620	-0.0987977	0.0577872	0.133547	0.16789	-0.0215983	-0.0729492	-0.0588175	0.0200845	-0.0191147	0.108498	-0.151304	-0.118282	0.0998296	-0.059712	-0.029139	0.0408327	0.326431				0.326431
621	-0.0992719	0.0452759	0.10122	0.145938	-0.0518745	-0.0413233	-0.022372	0.007888	-0.0293446	0.0433461	-0.136329	-0.117545	0.113634	-0.0237144	-0.006356	0.0221588	0.331931				0.331931
622	-0.0868955	0.0200963	0.082946	0.128344	-0.034105	-0.0649474	-0.0286923	0.0167225	-0.0252999	0.142763	-0.120972	-0.107121	0.084893	-0.06016	-0.0579856	0.061917	0.3363				0.3363
623	-0.107321	0.0220204	0.100867	0.116026	-0.0526204	-0.0938163	-0.0402143	0.0454878	-0.0033857	0.175147	-0.122861	-0.109234	0.0784566	-0.0632836	-0.0163549	0.0159018	0.337841				0.337841
624	-0.108401	0.0501616	0.128268	0.135974	-0.0486496	-0.0744361	-0.0510551	0.0012277	-0.043086	0.132888	-0.0981291	-0.101048	0.0970672	-0.0448886	-0.0046288	0.0703127	0.329415				0.329415
625	-0.0837338	0.0435236	0.107264	0.107857	-0.0318604	-0.0345169	-0.0155666	0.0341495	0.0169896	0.147431	-0.119384	-0.0945976	0.0636564	-0.0424448	-0.0624146	0.0106107	0.314062				0.314062
626	-0.113564	0.0549291	0.127268	0.123236	-0.0214804	-0.0520775	-0.0620823	0.0277204	-0.0157131	0.0471014	-0.137312	-0.104633	0.0988943	-0.0304708	-0.0106216	0.0456462	0.319528				0.319528
627	-0.103782	0.063574	0.106784	0.152087	-0.0302604	-0.0452374	-0.0153599	0.027506	-0.0091938	0.110589	-0.154912	-0.113468	0.0752732	-0.0501981	-0.0449519	0.041186	0.329871				0.329871
628	-0.0904511	0.0215737	0.101132	0.121805	-0.0517747	-0.0512067	-0.0867462	0.0390393	0.0302009	0.148426	-0.12615	-0.101352	0.138119	-0.0401162	-0.0298784	0.0284957	0.317789				0.317789
629	-0.111366	0.0518524	0.109637	0.123229	-0.0472826	-0.0525493	-0.0838514	0.0267486	-0.0264649	0.144536	-0.12531	-0.105566	0.104818	-0.0607733	-0.0211506	0.0509983	0.337488				0.337488
630	-0.112846	0.0250637	0.104679	0.12448	-0.0411451	-0.0419676	-0.0511292	0.0216023	-0.0021779	0.166822	-0.124655	-0.112285	0.0509514	-0.0524267	-0.058419	0.0601156	0.335683				0.335683
631	-0.103679	0.0253798	0.121127	0.149025	-0.0488537	-0.0498287	-0.0336694	0.0133719	-0.000236	0.147862	-0.152768	-0.132575	0.0821675	-0.0645966	-0.0337364	0.0013622	0.356136				0.356136
632	-0.104899	0.0372738	0.1168	0.135293	-0.0327794	-0.0864008	-0.0301045	0.0280232	-0.0262357	0.15163	-0.106726	-0.101022	0.0684755	-0.0697559	-0.0464391	0.0373216	0.329512				0.329512
633	-0.0994424	0.0245066	0.0944251	0.139871	-0.0353956	-0.0464929	-0.0823271	0.0321914	-0.018543	0.114196	-0.11099	-0.101827	0.0796649	-0.0482424	-0.0315448	0.0731934	0.318584				0.318584
634	-0.113723	0.05047	0.102775	0.120053	-0.0406422	-0.0527404	-0.0135113	0.0067699	-0.031402	0.0657154	-0.101316	-0.089209	0.140302	-0.0673006	-0.0281567	0.0158163	0.334157				0.334157
635	-0.083416	0.0605199	0.131214	0.149335	-0.0259332	-0.0411819	-0.060517	0.0195503	-0.031512	0.152078	-0.108007	-0.10592	0.0578126	-0.052407	-0.0542957	0.010857	0.305979				0.305979
636	-0.0973439	0.0482184	0.119953	0.150588	-0.0482527	-0.0534574	-0.0904327	-0.0001742	-0.023828	0.0799074	-0.127505	-0.100313	0.0858229	-0.0466145	-0.0260327	0.0310379	0.332913				0.332913
637	-0.0926747	0.0478064	0.101876	0.125178	-0.0436656	-0.0492277	-0.0199728	0.0338064	-0.0102613	0.0838768	-0.127199	-0.101664	0.0967619	-0.0443366	-0.0259705	0.0063313	0.317627				0.317627
638	-0.102426	0.0569609	0.102755	0.138247	-0.0541356	-0.0860507	-0.0289814	0.0066098	-0.0174583	0.121893	-0.116825	-0.110804	0.0424363	-0.0587004	-0.0147206	0.0209484	0.345711				0.345711
639	-0.118014	0.0209669	0.0837414	0.106863	-0.0311065	-0.0428601	-0.0453453	0.0287132	-0.0136972	0.0633228	-0.106261	-0.084213	0.0526072	-0.0421866	-0.0391449	0.0513756	0.331839				0.331839
640	-0.0995053	0.021429	0.123182	0.147985	-0.0343997	-0.0831893	-0.0390415	0.0244034	-0.0206644	0.118657	-0.131272	-0.0976418	0.0888748	-0.0323605	-0.018354	0.0592102	0.316124				0.316124
641	-0.0915581	0.0377406	0.126847	0.139686	-0.0385935	-0.0758667	-0.0182762	0.0133957	0.0038542	0.0526893	-0.114722	-0.106596	0.151904	-0.0462086	-0.0297349	0.0664034	0.321393				0.321393
642	-0.117348	0.0350468	0.109817	0.132158	-0.0520261	-0.073688	-0.0279495	0.0366588	-0.0208347	0.118132	-0.141113	-0.128618	0.107433	-0.0514876	-0.0163771	-0.0029785	0.348817				0.348817
643	-0.0876347	0.0593234	0.115394	0.119624	-0.0241604	-0.0485402	-0.0606987	0.0254714	0.0096579	0.107596	-0.125176	-0.10183	0.0612753	-0.0541656	-0.0201964	0.0280622	0.314471				0.314471
644	-0.106105	0.026901	0.0895571	0.104456	-0.0415951	-0.0423487	-0.0388921	0.0153651	0.0110602	0.0978935	-0.114608	-0.0977695	0.091663	-0.0512355	-0.0221876	0.0482017	0.334168				0.334168
645	-0.110698	0.0444101	0.101989	0.137269	-0.0388498	-0.0523065	-0.0823522	0.0212154	-0.0055605	0.0879975	-0.12203	-0.110781	0.0553125	-0.058116	-0.007057	0.0278605	0.32823				0.32823
646	-0.0997022	0.0303286	0.0866792	0.0951471	-0.0397853	-0.056721	-0.101951	0.0389635	0.0229805	0.087161	-0.139684	-0.120416	0.060347	-0.0584592	-0.0308293	0.0433393	0.351904				0.351904
647	-0.0873751	0.0656526	0.127182	0.148797	-0.0295669	-0.0528172	-0.0185397	-0.0014206	-0.0002372	0.0423177	-0.128745	-0.103154	0.137877	-0.0665061	-0.0505632	0.0069955	0.315275				0.315275
648	-0.112452	0.0394163	0.115881	0.116175	-0.0591986	-0.0856736	-0.033461	0.0146054	-0.0282243	0.108707	-0.086986	-0.092525	0.125072	-0.0499584	-0.0009614	0.0484626	0.333071				0.333071
649	-0.112121	0.0153122	0.0920697	0.127959	-0.0436732	-0.0895555	-0.072015	0.0056017	-0.0003382	0.153592	-0.109646	-0.109773	0.0938167	-0.0662425	-0.0554952	0.0577852	0.348832				0.348832
650	-0.0974926	0.0479643	0.137845	0.145557	-0.0469125	-0.0420081	-0.0127522	0.0211364	-0.0307451	0.159742	-0.110633	-0.100741	0.101356	-0.0407852	-0.0293108	0.028875	0.315183				0.315183
651	-0.0879345	0.0236286	0.0821394	0.106941	-0.0282859	-0.0430176	-0.0515916	0.0113491	-0.0261833	0.102276	-0.0895653	-0.0728774	0.111647	-0.062741	-0.0454013	0.0238133	0.324265				0.324265
652	-0.114803	0.0590376	0.143637	0.145831	-0.05162	-0.0517934	-0.085119	0.0330592	-0.0039493	0.161759	-0.117636	-0.0868502	0.0874157	-0.055838	-0.0525614	-0.0034698	0.320176				0.320176
653	-0.0864443	0.0596423	0.107929	0.150004	-0.0293442	-0.0827339	-0.0209027	0.0119242	0.0055637	0.0397873	-0.142295	-0.108785	0.119472	-0.062948	-0.031049	0.0583129	0.322897				0.322897
654	-0.115747	0.0597738	0.12166	0.144382	-0.0450695	-0.0903478	-0.0809687	0.0049127	-0.018541	0.0324719	-0.0955365	-0.0867275	0.128033	-0.0690494	-0.0501862	0.0064781	0.326089				0.326089
655	-0.0860929	0.0304169	0.0998731	0.107193	-0.0368653	-0.0672399	-0.0427361	0.0127798	-0.0049846	0.122106	-0.118941	-0.115891	0.116819	-0.0494688	-0.0034267	0.0119745	0.332913				0.332913
656	-0.0845768	0.0266727	0.119172	0.133567	-0.0239282	-0.0702164	-0.0850279	0.020264	0.0046532	0.0912916	-0.11111	-0.0898007	0.0509986	-0.0411224	-0.0418416	0.0292421	0.305415				0.305415
657	-0.113554	0.0416932	0.097187	0.123317	-0.0498342	-0.0433024	-0.06331	0.0372282	-0.0086486	0.162474	-0.144772	-0.121049	0.11869	-0.0315509	-0.0297796	0.0230962	0.352114				0.352114
658	-0.0914904	0.0634666	0.112589	0.137138	-0.0497846	-0.0513358	-0.015377	0.0109979	-0.000874	0.0638335	-0.117904	-0.0930579	0.0564779	-0.0365406	-0.0171477	0.0193861	0.315921				0.315921
659	-0.102099	0.0571307	0.13585	0.134802	-0.0404332	-0.0416192	-0.0363841	0.0186355	-0.0049367	0.0609506	-0.124903	-0.0909033	0.0847556	-0.0653891	-0.0444381	0.0071256	0.317181				0.317181
660	-0.087483	0.0223431	0.103494	0.127541	-0.0521106	-0.0899929	-0.0993624	0.043463	0.0391212	0.125062	-0.136521	-0.109106	0.109442	-0.0398705	-0.0568029	0.0708685	0.320271				0.320271
661	-0.0968428	0.0413049	0.0960117	0.136938	-0.0434017	-0.0368781	-0.060717	0.034226	-0.0140083	0.150064	-0.124933	-0.0958997	0.139893	-0.0264727	-0.0354481	0.0627446	0.314058				0.314058
662	-0.113656	0.0149912	0.102646	0.115662	-0.0509159	-0.0591468	-0.020058	0.0290729	0.0185747	0.13477	-0.14073	-0.0977342	0.139745	-0.0644303	-0.0215623	0.0382062	0.346046				0.346046
663	-0.0941072	0.0548411	0.107448	0.134293	-0.0424903	-0.094707	-0.0365452	0.0023703	-0.0324832	0.0732494	-0.0968122	-0.107591	0.0771292	-0.0713306	-0.0283943	0.0252344	0.339119				0.339119
664	-0.11832	0.022147	0.125434	0.154452	-0.0523454	-0.0648667	-0.057177	-0.0042377	-0.0329805	0.115763	-0.107701	-0.0926663	0.116621	-0.0398533	-0.0284988	0.0379771	0.341382				0.341382
665	-0.0915055	0.0625476	0.117404	0.142892	-0.0206586	-0.0305764	-0.0424409	-0.0102738	-0.0220257	0.124581	-0.122918	-0.0979612	0.118467	-0.0377131	-0.0267526	0.0643697	0.312726				0.312726
666	-0.112181	0.0565277	0.10726	0.147912	-0.0414458	-0.0680288	-0.0588575	0.0216893	-0.0283089	0.0905531	-0.120513	-0.111218	0.114881	-0.0268684	0.0113661	0.0111987	0.32303				0.32303
667	-0.102569	0.0414078	0.113644	0.120155	-0.0270066	-0.0466662	-0.0564504	0.0353481	0.0133162	0.0936989	-0.111352	-0.0961138	0.085549	-0.040472	-0.0106299	0.0373415	0.306143				0.306143
668	-0.0985236	0.0310251	0.108028	0.123197	-0.0413857	-0.0519266	-0.0287427	0.006972	-0.0352598	0.0311927	-0.125094	-0.112781	0.0551559	-0.0471646	-0.040031	0.0335355	0.34889				0.34889
669	-0.118246	0.0544074	0.104824	0.154095	-0.0627136	-0.0760705	-0.0874424	0.0175351	-0.0204775	0.138068	-0.128152	-0.12072	0.0477182	-0.061438	-0.0307342	0.0038557	0.357672				0.357672
670	-0.0961278	0.0625204	0.115249	0.134399	-0.0605601	-0.0678202	-0.0673621	0.0269744	0.0195671	0.0945048	-0.134038	-0.109493	0.0683874	-0.0356536	-0.0294732	-0.0025177	0.320554				0.320554
671	-0.0866712	0.0198222	0.0909776	0.133488	-0.0352746	-0.0709919	-0.0796236	0.0146088	-0.0036513	0.138162	-0.106725	-0.102306	0.11904	-0.0412576	-0.0533877	0.0776897	0.326381				0.326381
672	-0.0933276	0.0358018	0.131077	0.150323	-0.0587868	-0.059616	-0.100741	0.0048386	-0.0241771	0.12252	-0.117207	-0.0851473	0.0924847	-0.0534959	-0.0302578	0.0603237	0.330098				0.330098
673	-0.106652	0.0415389	0.0959077	0.116737	-0.0492129	-0.0753002	-0.084265	0.010342	-0.0138507	0.0717507	-0.0975277	-0.0962456	0.0916279	-0.0371953	-0.0079129	0.0493956	0.322267				0.322267
674	-0.112176	0.0273511	0.0946586	0.127987	-0.0537785	-0.0573342	-0.0796141	0.0272756	0.01414	0.108102	-0.107364	-0.0978261	0.0951451	-0.0669276	-0.0629136	0.0303573	0.335209				0.335209
675	-0.109872	0.0350834	0.12729	0.150113	-0.0556006	-0.0704379	-0.0685472	0.0004534	0.0018361	0.0754834	-0.115455	-0.111455	0.0604684	-0.045511	-0.0203693	0.0324661	0.345475				0.345475
676	-0.092884	0.0351151	0.0884668	0.11553	-0.0263077	-0.0536399	-0.0394845	0.025983	-0.0150027	0.0582335	-0.126494	-0.107784	0.14807	-0.0461881	0.0058219	0.0772402	0.316754				0.316754
677	-0.0990149	0.0328228	0.0961592	0.126086	-0.061993	-0.0875898	-0.0862508	0.0206364	-0.0025075	0.0963565	-0.111502	-0.0806709	0.0444045	-0.0518569	-0.0452294	-0.0050525	0.335187				0.335187
678	-0.0976586	0.0587726	0.128945	0.131047	-0.0247567	-0.0680671	-0.0497095	0.0046759	0.004042	0.114648	-0.140292	-0.100147	0.111891	-0.057192	-0.0069712	0.0047744	0.328401				0.328401
679	-0.103936	0.025923	0.101808	0.112381	-0.0404525	-0.0689776	-0.0769068	0.0244874	-0.0128973	0.155756	-0.134868	-0.106335	0.110809	-0.0341961	-0.0486701	0.0221619	0.346288				0.346288
680	-0.0832657	0.0347612	0.0907022	0.11169	-0.0593971	-0.0503444	-0.101328	0.0142134	-0.025404	0.0443777	-0.0913835	-0.0692036	0.138713	-0.0515838	-0.029227	0.0472983	0.324844				0.324844
681	-0.105725	0.0529541	0.138854	0.156272	-0.0218861	-0.0605734	-0.0847612	0.0194693	0.0102327	0.0823514	-0.130615	-0.0912757	0.108953	-0.033519	-0.0481416	0.0756567	0.296776				0.296776
682	-0.091471	0.0311614	0.103812	0.121693	-0.0222192	-0.0342468	-0.0569494	0.0067559	-0.0256813	0.108504	-0.10158	-0.109742	0.128732	-0.0334139	-0.053492	0.0454252	0.316151				0.316151
683	-0.110535	0.0567686	0.13939	0.141304	-0.0547507	-0.0885618	-0.0458431	0.01786	0.0050524	0.142593	-0.12984	-0.0960444	0.0849799	-0.0570059	-0.0477828	0.0236038	0.337662				0.337662
684	-0.113514	0.0261578	0.103109	0.123761	-0.0274604	-0.0349659	-0.0076027	-0.0064166	-0.0368586	0.0168084	-0.123217	-0.0942375	0.130388	-0.0649633	-0.0359861	0.0129085	0.358369				0.358369
685	-0.0864901	0.0631899	0.115428	0.121429	-0.0492247	-0.0868211	-0.053459	0.031358	-0.0145742	0.138594	-0.135804	-0.113969	0.102616	-0.0430386	-0.0412632	0.0444708	0.321106				0.321106
686	-0.0941803	0.0418094	0.0973743	0.133578	-0.0417043	-0.0795584	-0.0764611	0.0060566	0.0058031	0.0952695	-0.102644	-0.0921021	0.0656027	-0.0593783	-0.0456839	0.0184117	0.331588				0.331588
687	-0.10084	0.0356342	0.100159	0.139557	-0.0604178	-0.0768548	-0.0373024	0.007911	-0.0278567	0.073568	-0.101576	-0.0784013	0.124356	-0.0403107	-0.034155	0.0480451	0.319153				0.319153
688	-0.100113	0.0560443	0.112803	0.130838	-0.0291508	-0.0698746	-0.0858092	0.0370594	-0.016016	0.160526	-0.121051	-0.111429	0.057475	-0.0575494	-0.0254174	0.0698194	0.31604				0.31604
689	-0.111836	0.0510401	0.139788	0.134598	-0.0338968	-0.052124	-0.0362662	0.0287956	0.0142992	0.0990603	-0.12424	-0.118599	0.0729319	-0.0661341	-0.0346791	0.0523322	0.315418				0.315418
690	-0.117031	0.0183575	0.0852698	0.123858	-0.0431645	-0.054462	-0.0531629	0.0217367	-0.0130964	0.0517168	-0.0938858	-0.0797685	0.148584	-0.0632258	-0.0074164	-0.0010324	0.341109				0.341109
691	-0.100783	0.0216453	0.0854864	0.129385	-0.0551819	-0.0566909	-0.0180833	0.0124826	-0.0056061	0.102246	-0.0977869	-0.082149	0.0632037	-0.0460901	-0.0584658	0.0359103	0.338504				0.338504
692	-0.0854781	0.0349248	0.109792	0.125368	-0.0519182	-0.0777673	-0.0260172	0.0060685	-0.0396223	0.0870792	-0.124966	-0.0912235	0.0815945	-0.0295084	0.0131391	0.0431794	0.333376				0.333376
693	-0.0942863	0.0646102	0.113677	0.158126	-0.0297024	-0.0543919	-0.0226679	0.0028578	-0.0338354	0.0317235	-0.0996339	-0.0881643	0.0657302	-0.0388856	0.0075284	0.0634764	0.302279				0.302279
694	-0.0931403	0.0334719	0.10949	0.142531	-0.0451336	-0.053161	-0.0679749	0.0152267	-0.0322601	0.0851837	-0.108873	-0.0984662	0.119313	-0.0384485	-0.0008076	0.0429371	0.318956				0.318956
695	-0.0902362	0.0364237	0.104261	0.112224	-0.0526443	-0.0671074	-0.0938793	0.026618	0.017677	0.138641	-0.14268	-0.102822	0.0785407	-0.0387827	-0.0092623	0.0359608	0.330067				0.330067
696	-0.117524	0.0302536	0.107781	0.141434	-0.025892	-0.0370136	-0.075608	0.0041086	-0.0138514	0.126497	-0.116848	-0.107055	0.0473441	-0.0579512	-0.0552075	0.0166259	0.345414				0.345414
697	-0.0889427	0.0454744	0.105707	0.128063	-0.0251348	-0.0805796	-0.0909416	0.0152704	-0.0211049	0.0444856	-0.114572	-0.106629	0.121476	-0.0375954	-0.0261961	0.0074589	0.312962				0.312962
698	-0.094244	0.0502209	0.113315	0.12746	-0.0365894	-0.0675264	-0.09317	0.0268216	0.0033216	0.123181	-0.128748	-0.0906381	0.119132	-0.0345896	-0.0378989	0.0667118	0.304221				0.304221
699	-0.10332	0.0601507	0.143928	0.137019	-0.0530775	-0.0871022	-0.0681652	0.0031455	-0.0015466	0.128545	-0.10365	-0.0811035	0.0660616	-0.0705302	-0.0388976	0.040916	0.312352				0.312352
700	-0.083162	0.0392769	0.114243	0.139823	-0.0240162	-0.070243	-0.0196199	0.0024321	-0.0075519	0.103918	-0.109766	-0.104692	0.0880913	-0.052577	-0.0104725	0.0733181	0.30986				0.30986
701	-0.0846618	0.0495968	0.138024	0.164068	-0.0427655	-0.0797069	-0.0390305	0.0262405	-0.0001904	0.131034	-0.126215	-0.0995087	0.0893115	-0.0397215	-0.0437904	0.0229735	0.297662				0.297662
702	-0.0829852	0.0643025	0.111736	0.139048	-0.0254423	-0.0396936	-0.0675961	0.0249665	-0.0273255	0.128526	-0.102415	-0.100455	0.0459924	-0.0529335	-0.0595243	0.010639	0.310419				0.310419
703	-0.109587	0.0426072	0.117984	0.147901	-0.037203	-0.0778092	-0.070042	0.0183482	-0.0029846	0.0645922	-0.112534	-0.109631	0.0660165	-0.0579943	-0.0219552	0.0036041	0.334452				0.334452
704	-0.095097	0.0451104	0.125678	0.135855	-0.0375216	-0.0730805	-0.055335	-0.0001409	-0.0189411	0.0863365	-0.117974	-0.117604	0.148321	-0.0521938	-0.0173279	0.0601247	0.335075				0.335075
705	-0.113981	0.0631613	0.13796	0.159963	-0.0303478	-0.039518	-0.0951456	0.028483	-0.0043229	0.12399	-0.158135	-0.125164	0.0931322	-0.0441888	-0.0441384	0.0414312	0.332894				0.332894
706	-0.104729	0.0349568	0.0933353	0.101505	-0.0397907	-0.0383232	-0.0129229	0.0381571	0.020624	0.0548364	-0.134046	-0.109021	0.0973193	-0.0386386	-0.0514839	0.0654945	0.336729				0.336729
707	-0.111882	0.0557653	0.10373	0.138228	-0.0254473	-0.0742717	-0.0428001	0.0088248	-0.0049677	0.129861	-0.111466	-0.0844697	0.13783	-0.069577	-0.0551404	0.0475391	0.332243				0.332243
708	-0.112823	0.0575996	0.112807	0.143859	-0.0342029	-0.0441425	-0.0918889	0.0293259	-0.005822	0.162081	-0.119076	-0.0866372	0.0425414	-0.035993	-0.043211	0.0004783	0.307038				0.307038
709	-0.118121	0.0498902	0.115639	0.135415	-0.0508345	-0.0971182	-0.0778225	0.0046915	-0.0033934	0.105192	-0.136016	-0.110436	0.118975	-0.0620375	-0.0101231	0.011346	0.356104				0.356104
710	-0.108	0.024961	0.0959389	0.10684	-0.0377808	-0.0512493	-0.0622387	0.0204937	0.019001	0.129527	-0.104965	-0.107613	0.0557649	-0.0723931	-0.0485756	0.0277141	0.35085				0.35085
711	-0.0866056	0.0461976	0.107303	0.147087	-0.0355786	-0.037691	-0.0188941	0.0219161	-0.0088046	0.0460226	-0.126525	-0.113018	0.0708518	-0.0281073	-0.0210038	0.0588428	0.304805				0.304805
712	-0.114338	0.0477087	0.121527	0.122167	-0.0561186	-0.0526829	-0.0806842	0.0060958	-0.0021645	0.106485	-0.12161	-0.0890057	0.0508687	-0.0574698	-0.0403007	0.0406227	0.346458				0.346458
713	-0.111859	0.0517491	0.138607	0.144568	-0.0361689	-0.040423	-0.0786307	-0.0036984	-0.0032492	0.0681867	-0.139171	-0.102417	0.0444136	-0.0699075	-0.0521846	-0.0040948	0.338995				0.338995
714	-0.113907	0.0325576	0.0920369	0.124995	-0.0514911	-0.0768636	-0.0948047	0.0103065	-0.0227079	0.135389	-0.0903811	-0.0894168	0.0551161	-0.0390336	-0.0257702	0.0385306	0.337202				0.337202
715	-0.111453	0.0416827	0.124936	0.144041	-0.0517734	-0.0963033	-0.0635881	0.0087977	-0.0031563	0.0544028	-0.130113	-0.102863	0.119135	-0.0330101	-0.0281583	0.053719	0.334163				0.334163
716	-0.0998041	0.0208616	0.100096	0.136297	-0.033558	-0.0384521	-0.0293458	0.0190357	-0.0188541	0.0609503	-0.104979	-0.0905276	0.158374	-0.0532153	-0.0480328	0.0187021	0.324986				0.324986
717	-0.0838175	0.0343374	0.0957473	0.131603	-0.0362928	-0.0351905	-0.0363251	0.0066838	-0.0031716	0.0735393	-0.143855	-0.0989943	0.0851365	-0.0276992	-0.0207622	0.0117746	0.328149				0.328149
718	-0.10925	0.0278962	0.123498	0.114387	-0.0278983	-0.0774917	-0.0384626	0.030389	-0.0183234	0.0927551	-0.132635	-0.110367	0.15724	-0.0510965	-0.0342745	0.0750167	0.337477				0.337477
719	-0.0921196	0.0584791	0.121319	0.155262	-0.0386126	-0.0729034	-0.0830827	0.0306701	-0.0003004	0.115945	-0.120898	-0.0923613	0.0918796	-0.0617961	-0.0172005	0.0516427	0.307847				0.307847
720	-0.086418	0.0519154	0.103988	0.110214	-0.034281	-0.0838255	-0.0085907	0.0258822	0.0008933	0.0678974	-0.104709	-0.100741	0.0701685	-0.0401673	-0.0290717	0.0805141	0.303507				0.303507
721	-0.11463	0.0219841	0.102292	0.102247	-0.0443009	-0.068639	-0.0173978	0.0321654	0.0069732	0.172932	-0.117365	-0.115608	0.119605	-0.0620979	-0.0456263	0.0636526	0.338509				0.338509
722	-0.0871208	0.0184629	0.102796	0.121478	-0.060077	-0.0849338	-0.102002	0.0139818	-0.0097341	0.101581	-0.1051	-0.100395	0.156717	-0.0261102	-0.0088586	0.0190412	0.329076				0.329076
723	-0.0941767	0.0306689	0.10853	0.130539	-0.0264876	-0.0279573	0.0051782	0.0026439	-0.0323637	0.0378643	-0.110413	-0.109406	0.116258	-0.0564435	-0.0259238	0.0371966	0.336167				0.336167
724	-0.0915818	0.0428741	0.108167	0.12323	-0.0448676	-0.0870235	-0.0860323	0.0070623	-0.0312581	0.136527	-0.0970188	-0.0767464	0.0966667	-0.0473441	-0.049755	0.0324526	0.326943				0.326943
725	-0.0989564	0.0310958	0.0994797	0.124978	-0.0396962	-0.0564278	-0.0835292	0.0190403	-0.0207839	0.0483375	-0.129113	-0.103594	0.150717	-0.0570104	-0.0367795	0.0258165	0.343323				0.343323
726	-0.0972022	0.053637	0.138316	0.148674	-0.0459187	-0.0457386	-0.0553644	0.0153512	-0.0380281	0.0405416	-0.140334	-0.128518	0.113219	-0.0525005	-0.0509624	0.0166179	0.345381				0.345381
727	-0.106292	0.0359485	0.12955	0.120884	-0.0242738	-0.0785958	-0.0313831	0.0034562	-0.0342419	0.136839	-0.126275	-0.117633	0.0947233	-0.0705542	-0.0283284	0.0374148	0.349105				0.349105
728	-0.088729	0.0432267	0.0999619	0.12965	-0.0271696	-0.0792144	-0.0325483	-0.0021842	-0.0380188	0.130926	-0.0986871	-0.0983896	0.157085	-0.0321519	-0.0111309	0.0798077	0.319679				0.319679
729	-0.0850196	0.0303419	0.0914954	0.10418	-0.0449212	-0.0724787	-0.0857273	0.0229669	0.0196501	0.0578265	-0.114615	-0.0843269	0.0603178	-0.0584537	-0.0578327	0.0625043	0.329267				0.329267
730	-0.0895057	0.0390237	0.0990685	0.145513	-0.0575071	-0.0811467	-0.0576847	0.0347348	-0.0029795	0.14834	-0.126031	-0.106957	0.0561187	-0.0295365	-0.0535794	0.0092495	0.320759				0.320759
731	-0.0969028	0.0317387	0.12407	0.116855	-0.0340886	-0.0676923	-0.0701902	0.0123186	0.0123199	0.098528	-0.114473	-0.104943	0.0722166	-0.0395503	-0.0612672	0.0649533	0.330033				0.330033
732	-0.106298	0.0262365	0.110724	0.107271	-0.0320523	-0.0363571	-0.0390643	0.035464	-0.0023823	0.122423	-0.147076	-0.132773	0.0804892	-0.0341185	-0.019723	0.0395273	0.336415				0.336415
733	-0.0830954	0.0618649	0.12315	0.141751	-0.0347922	-0.0548223	-0.0407611	-0.0039622	-0.0456228	0.0430685	-0.119497	-0.103377	0.161883	-0.0536666	-0.0069696	0.0119798	0.323036				0.323036
734	-0.106284	0.0400595	0.0929894	0.104843	-0.0594644	-0.0625237	-0.0522597	0.0433132	-0.0005612	0.0668576	-0.130388	-0.12091	0.115987	-0.0409055	-0.0031859	0.0611585	0.335164				0.335164
735	-0.0878744	0.0562679	0.112433	0.12317	-0.0285635	-0.0472981	-0.06014	0.0251096	-0.0285079	0.151993	-0.106033	-0.101235	0.102012	-0.0330921	-0.0159466	0.0482466	0.298091				0.298091
736	-0.0880336	0.0613513	0.10843	0.117143	-0.0246118	-0.0491817	-0.0034566	0.0229168	-0.0270306	0.0908712	-0.130633	-0.126544	0.156469	-0.0634639	-0.0073251	0.0539823	0.326249				0.326249
737	-0.0994835	0.0379556	0.108873	0.132464	-0.0377101	-0.0348092	-0.0558483	0.0342751	0.0218088	0.0942101	-0.154718	-0.117219	0.138989	-0.0596978	-0.0591178	0.0119524	0.340814				0.340814
738	-0.0857811	0.0291702	0.0974445	0.106026	-0.0400405	-0.0871822	-0.009578	0.0332282	0.0081373	0.142952	-0.139906	-0.11933	0.133226	-0.0571368	-0.0521302	0.0435962	0.344154				0.344154
739	-0.114115	0.0437053	0.101379	0.130075	-0.0237365	-0.0870778	-0.034362	0.0320798	0.0158336	0.118483	-0.109538	-0.112837	0.0817205	-0.0617312	-0.011407	0.0213636	0.321454				0.321454
740	-0.113004	0.0550033	0.129469	0.142763	-0.0311379	-0.0339166	-0.0479038	0.0255695	0.0018673	0.16672	-0.132756	-0.0976703	0.134406	-0.0453714	-0.0275626	0.0022688	0.309069				0.309069
741	-0.112425	0.0470551	0.127802	0.128029	-0.025471	-0.0908233	-0.0913192	0.0009586	-0.0247146	0.106226	-0.113394	-0.0984086	0.151929	-0.0655611	-0.0274627	0.0569428	0.327425				0.327425
742	-0.0933305	0.0375431	0.128909	0.15622	-0.0293407	-0.061119	-0.029346	0.0232599	0.0106089	0.0479233	-0.129332	-0.0993166	0.144594	-0.0631845	-0.0095261	0.0725489	0.311798				0.311798
743	-0.103006	0.0487154	0.116743	0.150545	-0.0555074	-0.0533485	-0.0804777	0.0103249	-0.0345849	0.118468	-0.107099	-0.111391	0.0394911	-0.0402777	-0.0126342	0.0570097	0.33344				0.33344
744	-0.108812	0.0495125	0.1129	0.142338	-0.0370059	-0.0862156	-0.0418042	0.0123708	-0.028308	0.059442	-0.106631	-0.0898984	0.114984	-0.0519373	-0.0144421	0.0107071	0.327226				0.327226
745	-0.0985167	0.0300538	0.0944497	0.125198	-0.0420096	-0.0725127	-0.0311202	0.0045375	-0.0060146	0.125129	-0.0980233	-0.0814292	0.0987051	-0.0521349	-0.0389971	0.0619358	0.324001				0.324001
746	-0.107568	0.0281808	0.107925	0.110476	-0.0611805	-0.0684714	-0.0337899	0.0453362	0.0035138	0.164903	-0.108384	-0.0892848	0.147304	-0.0512391	-0.0434474	0.018414	0.318127				0.318127
747	-0.0874134	0.0502736	0.129047	0.141824	-0.0294291	-0.077807	-0.0042468	-0.0029918	-0.0475804	0.0870218	-0.121421	-0.114581	0.0874987	-0.0375514	-0.0009238	0.0130923	0.330528				0.330528
748	-0.0966219	0.0435214	0.101507	0.118484	-0.0291152	-0.0594998	-0.0577748	0.018946	-0.0279404	0.0611521	-0.0927226	-0.097189	0.0962867	-0.0583698	-0.002054	0.052379	0.317916				0.317916
749	-0.111846	0.047791	0.134638	0.144686	-0.0493181	-0.0665291	-0.100639	0.0148144	-0.0048822	0.0939684	-0.107267	-0.103024	0.130565	-0.0368655	-0.005313	0.032546	0.321004				0.321004
750	-0.0935671	0.0249335	0.090392	0.108667	-0.0565012	-0.0688926	-0.10924	0.0461359	0.0344412	0.167589	-0.127909	-0.109487	0.102297	-0.0436716	-0.0330294	0.0252493	0.331675				0.331675
751	-0.112755	0.0364795	0.104773	0.13545	-0.0339662	-0.0865249	-0.079085	0.021582	0.015534	0.12707	-0.145824	-0.134329	0.132281	-0.0371796	-0.0216178	0.0088651	0.357497				0.357497
752	-0.115484	0.0181976	0.0826142	0.109389	-0.0565069	-0.102514	-0.0958606	0.0266217	0.0172216	0.113059	-0.1227	-0.116141	0.125196	-0.0595363	-0.0421514	0.0141407	0.372162				0.372162
753	-0.113384	0.0261546	0.0865099	0.124997	-0.0446447	-0.0862494	-0.0297713	0.0330162	0.0245121	0.172707	-0.150605	-0.129902	0.0998181	-0.0396077	-0.0295754	0.0272805	0.356167				0.356167
754	-0.0972093	0.0161112	0.121057	0.112397	-0.0240454	-0.059709	-0.0310204	0.0108967	0.0008102	0.0944851	-0.106618	-0.0918215	0.0870924	-0.0676835	-0.0570838	0.0201686	0.332155				0.332155
755	-0.104716	0.0310405	0.0998265	0.11058	-0.0368956	-0.0526168	-0.0660468	0.0204919	0.0061456	0.102202	-0.108191	-0.104377	0.152569	-0.0489933	-0.0468139	0.031425	0.337994				0.337994
756	-0.110828	0.0468284	0.132719	0.13003	-0.0573609	-0.078042	-0.111426	0.0259626	0.0088321	0.12561	-0.131525	-0.114177	0.0499035	-0.0411564	-0.02136	0.0256701	0.335066				0.335066
757	-0.106718	0.0419206	0.110764	0.114637	-0.0400816	-0.0393866	-0.0694906	0.0077992	0.0083549	0.118175	-0.122437	-0.107081	0.115684	-0.0420373	-0.0338804	0.0130422	0.340053				0.340053
758	-0.0916268	0.0315919	0.10849	0.12955	-0.0601404	-0.0889654	-0.0818759	0.0189812	0.0057441	0.0709157	-0.11913	-0.105767	0.110182	-0.05871	-0.0489728	0.0081783	0.347401				0.347401
759	-0.110372	0.0416098	0.108346	0.111709	-0.0378654	-0.0496991	-0.0659316	0.0098091	-0.0082418	0.0629029	-0.109057	-0.113326	0.123714	-0.0665423	-0.0097758	0.0009663	0.338198				0.338198
760	-0.0903378	0.0595143	0.143302	0.128259	-0.0541558	-0.0454816	-0.0221551	0.0029543	-0.0196187	0.153385	-0.147483	-0.122786	0.102833	-0.0519867	-0.0278705	0.0109034	0.335574				0.335574
761	-0.0920283	0.0589907	0.126017	0.137362	-0.057122	-0.0576974	-0.0242703	0.0235984	-0.002709	0.079413	-0.120783	-0.0887444	0.0967288	-0.0407127	-0.0262085	0.0141638	0.314754				0.314754
762	-0.0833941	0.0542961	0.102717	0.121047	-0.0367407	-0.0859808	-0.0125562	0.0175478	-0.0156908	0.0703824	-0.0909377	-0.0950613	0.0924437	-0.0356653	-0.0087193	0.0685032	0.297326				0.297326
763	-0.114598	0.029489	0.114536	0.13728	-0.0365513	-0.0670509	-0.0473409	0.0250253	-0.0236275	0.121469	-0.135211	-0.116319	0.0878118	-0.0267386	-0.0184694	0.0339523	0.332608				0.332608
764	-0.0836802	0.0662425	0.129456	0.154707	-0.0525747	-0.078838	-0.0240023	0.0032994	-0.0181938	0.127405	-0.124738	-0.10852	0.0828679	-0.0620596	-0.0220186	0.0610152	0.31256				0.31256
765	-0.111175	0.0546994	0.132838	0.133577	-0.0498265	-0.0787192	-0.0789133	0.0414166	-0.0168483	0.0685097	-0.103966	-0.0773904	0.0516479	-0.0627277	-0.0203669	-0.0016889	0.307794				0.307794
766	-0.111825	0.0186286	0.106699	0.11452	-0.0311223	-0.0855041	-0.0549456	0.0056643	-0.016382	0.129648	-0.126995	-0.108907	0.0666855	-0.0729089	-0.0421227	0.033024	0.367312				0.367312
767	-0.117608	0.0188091	0.10516	0.138991	-0.058469	-0.105653	-0.113477	0.0229779	-0.0121964	0.160777	-0.098888	-0.0989071	0.0714801	-0.0647223	-0.0282376	0.0202144	0.350021				0.350021
768	-0.0844308	0.0633323	0.121081	0.161265	-0.0391315	-0.057805	-0.0321403	0.0256597	0.0138291	0.132461	-0.153629	-0.111082	0.0908726	-0.0424318	-0.0115291	0.031148	0.309018				0.309018
769	-0.107095	0.0435413	0.127002	0.120967	-0.0226831	-0.0621954	-0.0097489	0.0167285	-0.0344557	0.122844	-0.111716	-0.11757	0.115138	-0.0683587	-0.0610596	0.0493031	0.33545				0.33545
770	-0.0959911	0.0543162	0.136108	0.167144	-0.0549144	-0.0991135	-0.0491976	0.0128053	-0.0358816	0.0857027	-0.139867	-0.125588	0.109591	-0.0545143	-0.014297	0.0405485	0.34337				0.34337
771	-0.112033	0.0587333	0.110946	0.149083	-0.0264475	-0.074421	-0.0816011	-5.1e-05	-0.0037175	0.0633142	-0.136264	-0.127963	0.0888629	-0.0395017	-0.000389	0.0441341	0.334753				0.334753
772	-0.0986319	0.0491895	0.112675	0.137509	-0.027145	-0.0870757	-0.0212646	0.0140676	0.0033394	0.126342	-0.114292	-0.105279	0.110935	-0.0521305	-0.0059691	0.0581246	0.320528				0.320528
773	-0.109766	0.0606999	0.141582	0.157028	-0.0489776	-0.0964708	-0.0691005	0.0347862	-0.02196	0.0670589	-0.118542	-0.105586	0.127858	-0.0496226	-0.0176018	0.0066259	0.322277				0.322277
774	-0.106236	0.0407718	0.10455	0.123783	-0.0394324	-0.0575876	-0.0691095	0.0374624	0.0254092	0.105073	-0.126956	-0.113921	0.149062	-0.0618839	-0.0213611	0.005344	0.328328				0.328328
775	-0.0838881	0.0469884	0.100512	0.120273	-0.0243005	-0.0502752	-0.0037409	0.0346405	0.0190609	0.17726	-0.12092	-0.114334	0.138914	-0.0691071	-0.0587238	0.0650548	0.307484				0.307484
776	-0.0920416	0.0177079	0.0968946	0.128904	-0.0573696	-0.0741874	-0.0934278	0.0181843	-0.00018	0.0698324	-0.102728	-0.105526	0.0771358	-0.0466795	-0.0164636	0.0133467	0.329101				0.329101
777	-0.100681	0.0407629	0.106094	0.141422	-0.0475085	-0.0429567	-0.0404322	0.0350732	0.0155011	0.123207	-0.128022	-0.116559	0.126938	-0.0535428	-0.054767	0.0284797	0.329753				0.329753
778	-0.0992824	0.0617114	0.116576	0.146693	-0.0606308	-0.0645303	-0.0431458	0.0063519	-0.0012733	0.138865	-0.129298	-0.107647	0.110207	-0.0507006	-0.0463372	0.0610255	0.338457				0.338457
779	-0.0849662	0.0248708	0.0887947	0.10819	-0.0363607	-0.0650475	-0.0474121	0.009443	0.0053078	0.0994966	-0.112707	-0.0862187	0.15601	-0.0330225	-0.0227093	0.0672789	0.324032				0.324032
780	-0.0910645	0.055549	0.0995587	0.146534	-0.0619654	-0.0616882	-0.0434297	0.0035594	-0.0283801	0.0618993	-0.103564	-0.0960064	0.122497	-0.0246129	-0.0024445	0.0608769	0.316613				0.316613
781	-0.111527	0.0426618	0.0963522	0.108423	-0.0244285	-0.0394741	-0.0267792	0.0357916	0.0055607	0.163817	-0.110104	-0.0915573	0.0370332	-0.0652534	-0.0600459	0.02091	0.318631				0.318631
782	-0.0898242	0.0603474	0.122433	0.129382	-0.0251723	-0.0743717	-0.0377276	0.0239191	-0.0229467	0.0618439	-0.105833	-0.10515	0.0948063	-0.0414607	0.0059545	0.0255442	0.300134				0.300134
783	-0.0867539	0.0380943	0.105571	0.124963	-0.0550312	-0.0787399	-0.0612933	0.0178101	-0.0138041	0.15112	-0.133653	-0.127148	0.15499	-0.0435542	-0.0041414	0.0568117	0.343005				0.343005
784	-0.104724	0.0475825	0.138833	0.154187	-0.033204	-0.0531372	-0.0763106	0.0183175	-0.0078753	0.155386	-0.114668	-0.096484	0.0420391	-0.0343828	-0.0384885	0.0145097	0.304892				0.304892
785	-0.117327	0.0409942	0.0942229	0.131536	-0.0248481	-0.033881	-0.0375593	0.019411	-0.0221968	0.0593154	-0.123405	-0.103033	0.150131	-0.0581212	-0.0088644	0.0482069	0.331169				0.331169
786	-0.0932224	0.0568088	0.109804	0.126758	-0.0274368	-0.0806585	-0.0338044	0.0223976	-0.0269632	0.0442804	-0.0996296	-0.0878949	0.161294	-0.0310682	-0.0377264	0.0146329	0.306234				0.306234
787	-0.108019	0.0550483	0.125125	0.123127	-0.043269	-0.0412686	-0.0347255	0.0181263	-0.037885	0.0815793	-0.128318	-0.124193	0.0979756	-0.0606182	-0.0035658	0.0376182	0.334172				0.334172
788	-0.0877499	0.0597659	0.143959	0.134534	-0.0419452	-0.0533298	-0.0935022	0.0227116	-0.0020138	0.145146	-0.135394	-0.10311	0.0601424	-0.0475411	-0.0478494	0.035874	0.306169				0.306169
789	-0.0854275	0.0450264	0.113501	0.131284	-0.0522285	-0.0950104	-0.109796	0.0186818	0.0189865	0.0752459	-0.117405	-0.0962467	0.155206	-0.0422745	-0.0206629	0.0714274	0.309818				0.309818
790	-0.10176	0.0318904	0.12567	0.15647	-0.0547776	-0.0615979	-0.10858	0.0236056	0.0003892	0.147165	-0.15098	-0.119141	0.0602146	-0.0348112	-0.0331926	0.0631255	0.340074				0.340074
791	-0.109637	0.016802	0.0801129	0.105111	-0.0419934	-0.0944314	-0.0614716	0.045191	-0.0047922	0.12913	-0.0899546	-0.0955947	0.0890308	-0.0422602	-0.0468546	0.0793409	0.33244				0.33244
792	-0.118108	0.0507203	0.134534	0.142898	-0.046303	-0.0457238	-0.0541783	0.0048591	-0.0098209	0.0718501	-0.146984	-0.114262	0.0949963	-0.036387	-0.0501402	0.0558858	0.335014				0.335014
793	-0.108953	0.0317271	0.123311	0.12086	-0.060202	-0.0939721	-0.0518097	0.018246	-0.0186987	0.16684	-0.12242	-0.0952663	0.0647172	-0.0345565	-0.015153	0.0285508	0.329769				0.329769
794	-0.0971661	0.0451403	0.135392	0.155551	-0.0212529	-0.0690757	-0.0649969	0.0094477	-0.0179569	0.0629243	-0.105309	-0.106288	0.0866693	-0.0578777	-0.02358	0.0231385	0.308329				0.308329
795	-0.103229	0.0293586	0.118722	0.150259	-0.0576572	-0.0808724	-0.0476107	0.026829	0.0043415	0.11766	-0.150041	-0.116464	0.0658396	-0.0391989	-0.0315544	0.0090344	0.342115				0.342115
796	-0.0853156	0.0336805	0.125208	0.150408	-0.0216087	-0.0804446	-0.0359692	0.0129261	0.0101937	0.0427329	-0.141554	-0.103791	0.0973695	-0.0594803	-0.03603	0.0108746	0.324985				0.324985
797	-0.115515	0.0594879	0.10189	0.133671	-0.0343978	-0.0563387	-0.0804604	0.0276805	-0.0065517	0.124869	-0.142356	-0.113254	0.108644	-0.0355772	-0.0130487	-0.0005066	0.342002				0.342002
798	-0.110437	0.0172174	0.0864121	0.0950417	-0.0500073	-0.0743112	-0.0297117	0.0111244	-0.010742	0.159914	-0.113692	-0.113275	0.0565568	-0.0524207	-0.0389918	0.0017066	0.356879				0.356879
799	-0.110949	0.0632079	0.116617	0.134834	-0.0263241	-0.0490564	-0.0410491	0.0306032	0.0102196	0.0916578	-0.158099	-0.124333	0.0413989	-0.0684517	-0.0137062	0.0454778	0.33096				0.33096
800	-0.112755	0.0420363	0.104224	0.111991	-0.0388787	-0.0458157	-0.0888076	0.0281375	0.0008251	0.156313	-0.122916	-0.0887432	0.125287	-0.052276	-0.0359935	0.0570833	0.322343				0.322343
801	-0.108867	0.0511254	0.127786	0.124412	-0.059894	-0.054358	-0.0256184	0.0370129	0.0178547	0.17284	-0.147353	-0.121624	0.142171	-0.0640061	-0.0153217	0.0121554	0.34088				0.34088
802	-0.116169	0.0578076	0.110358	0.132797	-0.0396732	-0.0845622	-0.0539264	0.013022	0.001099	0.0912786	-0.135439	-0.103534	0.146941	-0.0570009	-0.0252681	0.0194704	0.342596				0.342596
803	-0.107163	0.0574431	0.122981	0.150431	-0.0424428	-0.0843961	-0.0596137	0.0339374	-0.0143892	0.0740738	-0.133764	-0.122264	0.0561185	-0.0344013	-0.0274375	0.0419874	0.320375				0.320375
804	-0.1091	0.0527739	0.11893	0.156263	-0.0478026	-0.0935845	-0.0216079	0.0132178	0.0047592	0.0700243	-0.121272	-0.095547	0.130856	-0.03436	-0.0215446	0.0766013	0.323479				0.323479
805	-0.115836	0.0278844	0.126066	0.116768	-0.0531052	-0.0810331	-0.058595	0.0344179	-0.011533	0.167838	-0.121301	-0.103332	0.147315	-0.0488921	-0.0585776	0.0648765	0.329773				0.329773
806	-0.103721	0.0376626	0.132573	0.145151	-0.0564125	-0.0536848	-0.0204075	0.0335004	-0.0142419	0.122253	-0.140293	-0.120373	0.146401	-0.0366665	-0.0086924	0.0568345	0.334489				0.334489
807	-0.0961185	0.0351371	0.0937432	0.109895	-0.0331668	-0.0886237	-0.0565891	0.0073913	-0.0153451	0.12711	-0.104817	-0.0789433	0.150448	-0.0587663	-0.0467212	0.0288656	0.334655				0.334655
808	-0.115511	0.0412033	0.0982369	0.114401	-0.0548384	-0.0562103	-0.046531	0.0292714	0.0235426	0.0795832	-0.12305	-0.105568	0.128843	-0.0420071	-0.0152647	0.0236362	0.331536				0.331536
809	-0.099011	0.0180275	0.0911924	0.133289	-0.0504467	-0.0631135	-0.0790105	0.0338585	-0.0131655	0.123169	-0.127723	-0.0954705	0.12709	-0.0565941	-0.0247644	0.0643699	0.3415				0.3415
810	-0.0919125	0.0284078	0.101898	0.119556	-0.0490385	-0.0768317	-0.0782948	0.0147753	-0.0212054	0.121302	-0.108332	-0.110168	0.0685797	-0.0578156	-0.0562818	0.062113	0.336169				0.336169
811	-0.0891916	0.0380825	0.129537	0.133475	-0.049892	-0.0779397	-0.0391324	0.0003612	-0.0256193	0.105396	-0.0970193	-0.0908814	0.144774	-0.033133	-0.0311634	0.0241739	0.304772				0.304772
812	-0.109552	0.037256	0.131218	0.12339	-0.0449216	-0.0869972	-0.0263024	0.026179	-0.005074	0.148379	-0.136768	-0.129192	0.130706	-0.0556964	-0.0242952	0.0669358	0.344561				0.344561
813	-0.0970888	0.0259181	0.118084	0.109457	-0.0291421	-0.0505795	-0.0678905	0.0055669	-0.0008759	0.121674	-0.0982966	-0.0836498	0.146035	-0.0432385	-0.0356608	0.0781009	0.303525				0.303525
814	-0.11095	0.044781	0.131269	0.14409	-0.0373445	-0.0521603	-0.0709855	0.0032545	-0.0209374	0.107441	-0.144181	-0.121099	0.131231	-0.0421812	-0.0254822	0.048476	0.344783				0.344783
815	-0.0935133	0.0655132	0.129939	0.152486	-0.0335768	-0.066886	-0.0129827	-0.0050123	-0.0225653	0.146698	-0.103737	-0.0787086	0.0735555	-0.0410032	-0.0002537	0.0687961	0.294404				0.294404
816	-0.108844	0.0375493	0.106788	0.115021	-0.0392362	-0.0653988	-0.0395168	0.0131009	-0.02305	0.0373109	-0.0951935	-0.0900961	0.0729878	-0.0333267	-0.0475905	0.0302951	0.331859				0.331859
817	-0.1065	0.0391651	0.11332	0.13023	-0.0262727	-0.0556385	-0.0317085	0.0247766	0.0023527	0.155973	-0.150831	-0.113882	0.102315	-0.0634578	-0.011882	0.0172937	0.338742				0.338742
818	-0.0991632	0.0648402	0.133557	0.143452	-0.0225402	-0.0699773	-0.022457	0.0085632	-0.013986	0.100522	-0.147919	-0.122171	0.151347	-0.0313883	-0.0443421	0.0553324	0.324404				0.324404
819	-0.087365	0.0614406	0.126432	0.129913	-0.0398086	-0.0806363	-0.0764446	0.0284475	-0.0132393	0.14072	-0.126372	-0.121957	0.0597088	-0.0331495	0.0011886	0.0235663	0.306337				0.306337
820	-0.100085	0.0200633	0.111607	0.124462	-0.0505239	-0.0381998	-0.0984415	0.0015688	-0.0289404	0.0840544	-0.114378	-0.109372	0.103507	-0.0544998	-0.0068211	0.0366928	0.350158				0.350158
821	-0.104564	0.0230628	0.104365	0.114331	-0.0396244	-0.0390786	-0.100014	0.0165811	0.0178415	0.134462	-0.1053	-0.0775704	0.0701924	-0.0527436	-0.0206702	0.0266202	0.315807				0.315807
822	-0.113153	0.038766	0.112118	0.110693	-0.0351831	-0.0609102	-0.100908	0.0128193	-0.006776	0.119133	-0.0991261	-0.102592	0.0712212	-0.0603091	-0.0589577	0.0011584	0.335405				0.335405
823	-0.0890806	0.0548096	0.106465	0.142503	-0.031495	-0.0599609	-0.0344436	0.0109678	0.0027587	0.0871628	-0.139732	-0.107686	0.117525	-0.0413107	-0.0423702	0.0497608	0.314355				0.314355
824	-0.116218	0.0472164	0.10707	0.137433	-0.0551825	-0.0787399	-0.0869951	0.0115058	-0.0336647	0.0577379	-0.106196	-0.0968821	0.0645856	-0.0453699	-0.0243938	0.0119973	0.339726				0.339726
825	-0.109826	0.0479814	0.121185	0.1333	-0.0548442	-0.105004	-0.0345121	0.0427611	0.0045175	0.146134	-0.137211	-0.0969952	0.124232	-0.0624126	-0.0295956	-0.000468	0.33718				0.33718
826	-0.0970423	0.052779	0.130442	0.150666	-0.0403174	-0.0601012	-0.0678988	0.019855	-0.0053694	0.0467158	-0.122667	-0.108697	0.103131	-0.0345717	-0.0287669	0.0075877	0.315285				0.315285
827	-0.113767	0.0323469	0.129926	0.151885	-0.039471	-0.0579725	-0.0431009	0.0173364	-0.0271693	0.140918	-0.134458	-0.102286	0.116785	-0.0302799	-0.0062397	0.0713076	0.325053				0.325053
828	-0.11554	0.0433827	0.111139	0.12758	-0.0444322	-0.058811	-0.0949301	0.0360963	-0.0156191	0.126267	-0.1424	-0.104999	0.15138	-0.0303913	-0.0415631	0.0057475	0.333625				0.333625
829	-0.0957852	0.0333085	0.0979433	0.134253	-0.0591182	-0.082078	-0.0288781	0.0190318	0.0050742	0.165388	-0.117403	-0.0877618	0.112973	-0.0369256	-0.039257	0.0253077	0.327538				0.327538
830	-0.0944481	0.0494005	0.128843	0.146035	-0.0601714	-0.049481	-0.108002	0.0036875	-0.0052312	0.160586	-0.141663	-0.0982699	0.137364	-0.0322094	-0.0120663	0.0446297	0.319968				0.319968
831	-0.104364	0.0589075	0.114337	0.137834	-0.0562234	-0.0707291	-0.071933	0.0242585	-0.0010614	0.100111	-0.111623	-0.0824555	0.0889685	-0.0571527	-0.0564621	-0.0072276	0.314633				0.314633
832	-0.0874862	0.0448684	0.127763	0.146384	-0.0334194	-0.0641622	-0.0831046	0.0310037	-0.0163289	0.0720802	-0.121653	-0.109019	0.100557	-0.0486621	-0.0321783	0.0628032	0.31612				0.31612
833	-0.105681	0.0181017	0.0866534	0.132738	-0.0341568	-0.0410348	-0.0812679	0.0083815	-0.005101	0.0311862	-0.104204	-0.109005	0.10317	-0.0425586	-0.0403194	0.0610146	0.343494				0.343494
834	-0.0876589	0.0552623	0.120169	0.123489	-0.0381572	-0.0691382	-0.0694787	0.0149421	-0.0176854	0.0399052	-0.0934942	-0.102355	0.0965595	-0.0570642	-0.0563725	0.0290756	0.31956				0.31956
835	-0.0871736	0.0371365	0.1233	0.142934	-0.021162	-0.0509139	-0.0108385	-0.014311	-0.0099341	0.0690313	-0.138907	-0.120306	0.104204	-0.0457306	-0.035241	0.0541048	0.325766				0.325766
836	-0.118296	0.0174142	0.109296	0.129417	-0.056309	-0.0447221	-0.102604	0.0309792	0.0019612	0.0679868	-0.114376	-0.103721	0.14148	-0.0414372	-0.0198803	0.0545757	0.335371				0.335371
837	-0.0954462	0.0415137	0.134706	0.143293	-0.056474	-0.0595194	-0.036687	0.0256089	0.0011516	0.0696567	-0.155115	-0.126206	0.140264	-0.0341731	-0.0117746	0.0476932	0.327351				0.327351
838	-0.117833	0.0399941	0.135278	0.127557	-0.0577444	-0.0760493	-0.0588105	0.0360673	-0.0159973	0.0579359	-0.14373	-0.132103	0.158641	-0.0505598	-0.010866	0.0104526	0.359304				0.359304
839	-0.0866522	0.0397466	0.119512	0.142779	-0.0282481	-0.0254911	-0.0168383	-0.0019637	-0.0430694	0.0258755	-0.130329	-0.105601	0.0908518	-0.0506485	0.0004052	0.033911	0.318093				0.318093
840	-0.106151	0.0304093	0.103937	0.106177	-0.0521782	-0.0891351	-0.0726445	0.0161687	0.0024502	0.0755186	-0.104571	-0.107589	0.0817033	-0.0480665	-0.0381232	0.0046499	0.340679				0.340679
841	-0.0869843	0.0546136	0.100009	0.146201	-0.0294906	-0.0457915	-0.0099316	0.0277472	0.0146273	0.13902	-0.155027	-0.124436	0.108887	-0.0326375	-0.0424122	0.0704004	0.318455				0.318455
842	-0.101941	0.0608761	0.138155	0.154576	-0.0486923	-0.0547066	-0.0747011	0.0192975	-0.0363521	0.0365638	-0.13746	-0.129684	0.108258	-0.0291242	-0.0287304	0.0126402	0.332355				0.332355
843	-0.108593	0.0639624	0.106483	0.138732	-0.0484454	-0.0551857	-0.0700834	0.0171953	-0.022322	0.134934	-0.137243	-0.121915	0.121069	-0.0388399	-0.011675	0.0225411	0.34377				0.34377
844	-0.0948019	0.0362495	0.101902	0.129231	-0.0324122	-0.0434271	-0.090053	0.0364422	0.0288171	0.122139	-0.125084	-0.112809	0.0493688	-0.0371492	-0.0140253	0.0404422	0.316335				0.316335
845	-0.0996831	0.0310813	0.105276	0.134782	-0.0564236	-0.0799791	-0.0378276	0.0107954	-0.0271332	0.0715603	-0.0900567	-0.0722784	0.123586	-0.0395284	-0.0132177	0.0544447	0.315663				0.315663
846	-0.0891345	0.0490394	0.114618	0.144226	-0.0602961	-0.0765545	-0.0853807	0.0239606	0.0103169	0.169517	-0.149103	-0.128782	0.0638627	-0.0296204	-0.0365709	0.0072103	0.336473				0.336473
847	-0.0972595	0.052166	0.12344	0.119014	-0.033913	-0.0605698	-0.0680512	0.0387867	-0.008497	0.0475749	-0.103312	-0.0890763	0.134987	-0.0535497	-0.0003164	0.0336094	0.303031				0.303031
848	-0.0875643	0.0435229	0.126665	0.11697	-0.0415317	-0.0505277	-0.0670205	0.0155219	-0.0310653	0.116449	-0.137272	-0.122654	0.134903	-0.0546141	-0.007069	0.048503	0.33739				0.33739
849	-0.10778	0.0460362	0.0946177	0.106977	-0.0307799	-0.039474	-0.046217	0.0076897	-0.021594	0.105366	-0.0907507	-0.0795951	0.070843	-0.0664651	-0.0128362	0.061161	0.321866				0.321866
850	-0.0869777	0.0344232	0.111406	0.139027	-0.0502372	-0.0491905	-0.10006	0.0123993	-0.0093581	0.0998864	-0.119832	-0.0933383	0.0542427	-0.0286354	-0.0420146	0.0061284	0.316366				0.316366
851	-0.11694	0.0261514	0.12451	0.149206	-0.0434517	-0.089785	-0.11247	0.0261476	0.0232514	0.0801528	-0.111674	-0.0820306	0.1512	-0.0657742	-0.0368551	0.0577766	0.320573				0.320573
852	-0.110678	0.046212	0.113905	0.120945	-0.0565637	-0.0658507	-0.030997	0.0260042	0.0035596	0.111267	-0.110139	-0.0968078	0.0388738	-0.0651028	-0.0118702	-0.0076307	0.337127				0.337127
853	-0.112781	0.0151991	0.117027	0.131402	-0.0458008	-0.0592017	-0.050545	-0.0033229	-0.0441845	0.101528	-0.131265	-0.124215	0.0976368	-0.0523037	-0.0054209	0.0656532	0.370792				0.370792
854	-0.0990601	0.0561834	0.111365	0.121617	-0.0327577	-0.0487756	-0.0428673	0.0203542	-0.003449	0.125642	-0.126764	-0.123464	0.141487	-0.0400033	-0.0261346	0.012726	0.321868				0.321868
855	-0.104745	0.064017	0.139313	0.135646	-0.0254633	-0.0904285	-0.0627605	0.0121836	-0.0334384	0.061126	-0.130307	-0.116948	0.0665262	-0.0352875	-0.0117603	0.0459398	0.328307				0.328307
856	-0.115584	0.036159	0.111344	0.144513	-0.0556446	-0.0499011	-0.0206335	0.0338389	-0.0033819	0.140315	-0.115517	-0.0853086	0.0901217	-0.0375205	-0.0393042	0.0713126	0.31282				0.31282
857	-0.106455	0.0457184	0.110795	0.138584	-0.029208	-0.0516635	-0.0741464	0.0333173	-0.0037392	0.0524047	-0.145494	-0.128388	0.077093	-0.0311342	-0.0183304	0.0320347	0.333526				0.333526
858	-0.113185	0.0278245	0.0962063	0.120342	-0.0378332	-0.0570356	-0.0266868	0.0326886	0.0160377	0.0561741	-0.129247	-0.0920835	0.0963898	-0.0345715	-0.037571	0.0189854	0.335056				0.335056
859	-0.111792	0.0321497	0.0933973	0.13763	-0.0267437	-0.0910858	-0.0166859	0.0173381	-0.0099736	0.143155	-0.107119	-0.106992	0.133555	-0.0556046	-0.012009	0.0319678	0.331845				0.331845
860	-0.0980516	0.0170115	0.111981	0.141954	-0.0537402	-0.0468469	-0.0225087	0.0086407	-0.0171267	0.152494	-0.132528	-0.120007	0.0806505	-0.0590805	-0.0189575	0.0236541	0.358137				0.358137
861	-0.0988219	0.0353144	0.0928556	0.105859	-0.0612454	-0.10245	-0.0856714	0.0262671	-0.004411	0.127583	-0.0962057	-0.100274	0.0991866	-0.0497919	-0.0294385	0.0115841	0.336377				0.336377
862	-0.0990376	0.0383216	0.116586	0.126043	-0.0225001	-0.082946	-0.0637579	0.0301416	-0.0147038	0.107417	-0.138164	-0.117853	0.1645	-0.0500357	-0.0443672	0.0139866	0.329171				0.329171
863	-0.0902799	0.0224978	0.107301	0.110667	-0.0490531	-0.0705443	-0.0417495	0.0203278	0.0095315	0.0788119	-0.122438	-0.0954427	0.0926471	-0.0366099	-0.0393124	0.0540052	0.327441				0.327441
864	-0.116624	0.0297319	0.0911412	0.115893	-0.0478495	-0.0792661	-0.101924	0.0169168	0.0010306	0.151103	-0.135039	-0.0966306	0.069108	-0.0672464	-0.0365864	0.0371007	0.351698				0.351698
865	-0.0951565	0.0227113	0.124756	0.139304	-0.0353382	-0.0307271	-0.0747444	-0.0089607	-0.0413483	0.0490306	-0.0993736	-0.0783476	0.123698	-0.0478203	-0.0562556	0.0531516	0.326059				0.326059
866	-0.107717	0.0226138	0.123467	0.140135	-0.0566869	-0.0430585	-0.0666386	5.98e-06	-0.0306403	0.0632617	-0.101712	-0.108621	0.0520182	-0.0343224	-0.0238745	0.0185959	0.345378				0.345378
867	-0.0954482	0.0180242	0.0868935	0.123858	-0.0372531	-0.0582252	-0.0725844	0.034619	-0.0022264	0.147568	-0.103006	-0.0781171	0.130885	-0.0416854	-0.035599	0.034413	0.306012				0.306012
868	-0.10012	0.0313453	0.110139	0.131711	-0.0328568	-0.0900746	-0.0866826	0.0181247	-0.0279799	0.127764	-0.120458	-0.100875	0.164587	-0.0379525	0.0017347	0.0095945	0.319229				0.319229
869	-0.107599	0.0548981	0.0997533	0.124491	-0.0238405	-0.0480604	-0.0822278	0.0225023	-0.0223385	0.101439	-0.0976359	-0.101138	0.15271	-0.0673977	-0.0370556	-0.007051	0.326225				0.326225
870	-0.107176	0.0241045	0.0911909	0.0987196	-0.045914	-0.0591173	-0.0152997	0.04205	0.0129594	0.141935	-0.131984	-0.106835	0.0533585	-0.0361062	-0.0569114	0.0473681	0.333366				0.333366
871	-0.0981513	0.0224401	0.0994485	0.137904	-0.0473543	-0.0427922	-0.095316	0.0001683	-0.0096392	0.0382742	-0.0965105	-0.0823369	0.0443702	-0.0408069	-0.056247	0.0656825	0.325629				0.325629
872	-0.106761	0.0621222	0.105411	0.15153	-0.0410578	-0.0565755	-0.0217557	0.0186618	-0.0312814	0.0949838	-0.11131	-0.0933111	0.0660836	-0.0375431	-0.0231115	0.0190331	0.318641				0.318641
873	-0.09508	0.01872	0.11161	0.116027	-0.039061	-0.0317975	-0.0141266	0.00234	-0.0140977	0.0498441	-0.131867	-0.113725	0.160185	-0.0385866	0.0034114	0.0417963	0.333811				0.333811
874	-0.100008	0.032808	0.110889	0.143051	-0.0560274	-0.0646381	-0.0633655	0.018493	0.0038009	0.085657	-0.118264	-0.0830746	0.131231	-0.0572919	-0.0223187	0.0084605	0.32948				0.32948
875	-0.0870845	0.0182479	0.121433	0.115473	-0.0219799	-0.0283463	0.0050236	0.0057297	-0.0250099	0.0733842	-0.133033	-0.105593	0.0538679	-0.0685616	-0.0255917	0.0356281	0.332561				0.332561
876	-0.0851584	0.0659136	0.118835	0.139666	-0.0500099	-0.0409629	-0.0256421	0.0139225	-0.0280107	0.116719	-0.0997324	-0.0975996	0.0697537	-0.0521975	-0.0544028	0.0637018	0.305287				0.305287
877	-0.0919528	0.0359972	0.116498	0.13978	-0.0480694	-0.08516	-0.0989921	0.0158639	0.0082102	0.159073	-0.107828	-0.0776995	0.0654796	-0.0590925	-0.0614753	0.0487467	0.315962				0.315962
878	-0.111883	0.0371231	0.132628	0.120358	-0.0290248	-0.0729012	-0.0364215	0.0075085	-0.028386	0.110841	-0.0980128	-0.0907175	0.159203	-0.0636656	-0.0401891	-0.0016326	0.328299				0.328299
879	-0.104466	0.0398441	0.104775	0.123684	-0.0421805	-0.0625352	-0.0919165	0.0026446	0.0114296	0.0510641	-0.118369	-0.108494	0.120805	-0.0404829	0.0017187	0.0504046	0.33429				0.33429
880	-0.117284	0.0629617	0.140012	0.163979	-0.0592294	-0.106176	-0.108838	0.0260691	-0.0113612	0.16091	-0.121291	-0.095273	0.0970354	-0.0344166	-0.0391906	0.0450839	0.324063				0.324063
881	-0.1048	0.0389396	0.105547	0.12953	-0.0409862	-0.0563541	-0.0221473	0.0099932	-0.0095105	0.110217	-0.108583	-0.102407	0.0702095	-0.0491145	-0.0437092	-0.0006889	0.334098				0.334098
882	-0.110703	0.0445745	0.127964	0.122675	-0.0524692	-0.0883824	-0.0429883	0.0260917	-0.0274128	0.114753	-0.110415	-0.112735	0.0987617	-0.0511811	-0.0487103	0.0439054	0.329726				0.329726
883	-0.0940037	0.0518914	0.099365	0.147204	-0.0402629	-0.0844782	-0.0496009	0.0269491	-0.0106276	0.143311	-0.139583	-0.10079	0.0912897	-0.0586215	-0.0003349	0.0639053	0.329895				0.329895
884	-0.10676	0.0568072	0.108314	0.147861	-0.0247765	-0.0818462	-0.0815604	0.0263528	0.0201052	0.154937	-0.142761	-0.100093	0.0588701	-0.0403365	-0.0444501	0.0465364	0.321351				0.321351
885	-0.0855051	0.0555477	0.132805	0.146634	-0.0478132	-0.0380639	-0.0786981	-0.0040648	-0.0499298	0.0494826	-0.12365	-0.120564	0.0770322	-0.0474918	-0.0349065	0.0439659	0.328095				0.328095
886	-0.0907403	0.0539452	0.122553	0.14424	-0.0252258	-0.031765	-0.0262694	0.0011728	-0.0013807	0.107963	-0.142818	-0.118885	0.13125	-0.0629211	-0.0443171	-0.001312	0.330336				0.330336
887	-0.10979	0.0200307	0.0936385	0.114801	-0.0582688	-0.0601666	-0.082358	0.0103205	-0.0253963	0.101163	-0.11944	-0.102637	0.139457	-0.0587628	-0.0213054	0.0237795	0.364144				0.364144
888	-0.0867225	0.0402074	0.127758	0.129994	-0.0470988	-0.0859225	-0.0768455	0.0130444	-0.0279474	0.0865149	-0.110906	-0.0852176	0.122691	-0.0350287	0.0008944	0.0390687	0.304676				0.304676
889	-0.114969	0.0409378	0.0991481	0.14061	-0.0248531	-0.0643732	-0.0428714	0.0059492	-0.0161471	0.098956	-0.131787	-0.12743	0.0765126	-0.0603996	-0.056964	0.0519128	0.350916				0.350916
890	-0.0869452	0.0167629	0.0953876	0.114538	-0.037039	-0.0821165	-0.0082468	0.0251614	-0.0127105	0.0893711	-0.106966	-0.104008	0.059821	-0.0557376	-0.0258921	0.0435851	0.326781				0.326781
891	-0.0859196	0.0239913	0.102643	0.142558	-0.0562411	-0.0634086	-0.0854463	0.0158035	-0.0107634	0.0799461	-0.133504	-0.100207	0.143556	-0.0509131	-0.0037209	0.0620891	0.330504				0.330504
892	-0.102778	0.0577797	0.110841	0.128115	-0.0225996	-0.0429161	-0.0899652	-0.0013061	0.0043241	0.0304829	-0.101858	-0.0968489	0.078787	-0.0629778	-0.030572	-0.0093542	0.321705				0.321705
893	-0.101178	0.036377	0.118623	0.139994	-0.0485686	-0.0722444	-0.0361393	0.0145136	-0.0335259	0.138165	-0.136895	-0.11185	0.106536	-0.0602748	-0.0406787	0.0589383	0.350221				0.350221
894	-0.0842345	0.0543574	0.103732	0.139048	-0.0456804	-0.0941991	-0.0428315	0.0063664	-0.0347883	0.0580322	-0.11928	-0.0895696	0.114694	-0.0574235	-0.0108607	0.0357883	0.332034				0.332034
895	-0.0880961	0.0573161	0.122029	0.146309	-0.0440669	-0.0940378	-0.0361242	0.0048082	-0.002569	0.0818894	-0.111442	-0.109563	0.131965	-0.0528434	-0.0346353	0.0678128	0.309686				0.309686
896	-0.105288	0.0581227	0.113301	0.123331	-0.0550064	-0.0529557	-0.0173883	0.014081	-0.0339809	0.0784915	-0.0927464	-0.0824753	0.107075	-0.0295652	-0.0050463	0.0484735	0.306752				0.306752
897	-0.111696	0.0180363	0.0855499	0.0962169	-0.0255661	-0.0458641	-0.0122468	0.0165335	0.0040633	0.0827985	-0.104829	-0.108678	0.0880504	-0.0356707	-0.0083485	0.0587228	0.34037				0.34037
898	-0.109856	0.0305973	0.115462	0.124861	-0.0563979	-0.0469977	-0.071829	0.0152597	-0.0351594	0.11483	-0.107352	-0.0988852	0.141252	-0.0578274	-0.009608	0.0624547	0.333113				0.333113
899	-0.0988961	0.0531001	0.114717	0.118789	-0.0571491	-0.0976448	-0.087889	0.0151505	0.0024416	0.0730877	-0.0990443	-0.0970429	0.127372	-0.0518524	-0.0183195	0.0618792	0.324256				0.324256
900	-0.105537	0.0276192	0.104205	0.126417	-0.0429937	-0.060105	-0.065378	0.0258292	-0.0211205	0.0550033	-0.119594	-0.0997456	0.0583297	-0.0643589	-0.0503804	0.0078651	0.336319				0.336319
901	-0.0961755	0.037665	0.125106	0.127349	-0.0547043	-0.0898101	-0.0383533	0.0043042	-0.0291178	0.153794	-0.0941032	-0.0902018	0.0558372	-0.0620396	-0.0318138	0.0221161	0.322956				0.322956
902	-0.0907079	0.0223113	0.109358	0.121127	-0.0432386	-0.0700043	-0.0489313	0.0011015	-0.0344369	0.0580817	-0.09105	-0.072852	0.162832	-0.0452942	-0.0444525	0.0704229	0.313728				0.313728
903	-0.103409	0.0262729	0.099162	0.126898	-0.0568615	-0.0712614	-0.079923	0.0372494	0.0078326	0.103599	-0.141732	-0.128495	0.0479987	-0.0400397	-0.0242481	0.0680235	0.355573				0.355573
904	-0.0923151	0.0453217	0.137309	0.162261	-0.0566548	-0.0721206	-0.0927101	-0.004227	-0.0387862	0.0711179	-0.12737	-0.119192	0.136817	-0.0519555	-0.0278197	0.0241998	0.338681				0.338681
905	-0.11573	0.0432717	0.11975	0.134467	-0.052594	-0.087447	-0.0874863	0.0085216	-0.0055243	0.134904	-0.123938	-0.115252	0.0749329	-0.0474997	-0.0631037	0.0018595	0.355649				0.355649
906	-0.0832755	0.0323792	0.0876164	0.129694	-0.0374336	-0.0728739	-0.0740239	0.008086	-0.0013726	0.12873	-0.121862	-0.110675	0.0656737	-0.0606583	-0.0422257	0.0440282	0.342696				0.342696
907	-0.107841	0.0196856	0.1221	0.146745	-0.0255493	-0.0353849	-0.0671623	-0.011055	-0.0106232	0.0956949	-0.108158	-0.0869352	0.0419613	-0.0657796	-0.0497076	0.0375437	0.328226				0.328226
908	-0.094038	0.055883	0.103245	0.117613	-0.0298304	-0.0759023	-0.0523634	0.021086	0.0047818	0.102667	-0.0997124	-0.101002	0.0479965	-0.0389624	-0.0086023	0.0601053	0.308487				0.308487
909	-0.0923402	0.0456786	0.117666	0.136029	-0.0505574	-0.0512857	-0.0651307	0.0233413	0.000194	0.0486641	-0.128665	-0.123205	0.116064	-0.0560878	-0.0088586	0.0088895	0.337976				0.337976
910	-0.0971031	0.0276313	0.103049	0.115559	-0.0259134	-0.053921	-0.0499288	0.0228606	0.0140506	0.107513	-0.116229	-0.08128	0.133873	-0.0486367	-0.0451337	0.0380083	0.306467				0.306467
911	-0.0848967	0.0470187	0.121903	0.136933	-0.0345117	-0.062834	-0.0891626	0.0134801	-0.0158521	0.0402871	-0.111548	-0.102174	0.114907	-0.0489824	-0.0178796	0.0037217	0.316416				0.316416
912	-0.0895034	0.0460621	0.134169	0.154728	-0.0339063	-0.0540275	-0.0842087	0.0082603	-0.0263072	0.0393056	-0.122813	-0.117345	0.152847	-0.0263211	-0.0157463	0.0574354	0.306336				0.306336
913	-0.0837706	0.0634194	0.1421	0.162758	-0.0347522	-0.0363694	-0.0773642	0.0009845	-0.0249774	0.103414	-0.121946	-0.118046	0.0916432	-0.0604471	-0.0120254	0.0385396	0.306778				0.306778
914	-0.116926	0.0198267	0.107254	0.135197	-0.05378	-0.043339	-0.0203934	0.0084364	-0.0227405	0.0837152	-0.134571	-0.105958	0.108766	-0.0572279	-0.0275709	0.0082792	0.367559				0.367559
915	-0.0918501	0.0260101	0.123863	0.15279	-0.0390263	-0.048385	-0.0501713	0.022227	0.0048383	0.140761	-0.117539	-0.0938663	0.101967	-0.0531559	-0.0374236	0.0497715	0.317115				0.317115
916	-0.105466	0.0395088	0.119699	0.129699	-0.0322024	-0.0890746	-0.103303	0.0062991	-0.0176306	0.0471813	-0.0958594	-0.0763145	0.0905758	-0.0503091	-0.0120163	0.0132012	0.314694				0.314694
917	-0.11282	0.034493	0.112918	0.131316	-0.0432906	-0.0604455	-0.0237027	0.0313039	-0.0098906	0.0726977	-0.104198	-0.0757051	0.0628935	-0.0584755	-0.0553281	-0.0048062	0.314363				0.314363
918	-0.103637	0.0337829	0.113525	0.123328	-0.0267053	-0.0730761	-0.0658008	0.0076849	-0.0038734	0.0930675	-0.0974796	-0.079428	0.157908	-0.0343253	-0.0340245	0.0532941	0.298821				0.298821
919	-0.0935294	0.0489499	0.119522	0.119079	-0.0508458	-0.0452545	-0.0588906	0.0047793	-0.0108662	0.113212	-0.130791	-0.125153	0.104336	-0.0349131	-0.0266861	0.0225061	0.334825				0.334825
920	-0.0940144	0.0305583	0.10336	0.111795	-0.0390109	-0.0498537	-0.0641826	0.0036831	-0.0348351	0.0566251	-0.127305	-0.124519	0.0852291	-0.0650646	-0.0535295	0.0085202	0.357111				0.357111
921	-0.101843	0.0211848	0.121342	0.125718	-0.0523468	-0.059214	-0.0704068	0.002437	-0.0074268	0.0762244	-0.100811	-0.101327	0.117235	-0.0302941	-0.0313138	0.0773255	0.328762				0.328762
922	-0.108052	0.0221659	0.124505	0.113127	-0.0405292	-0.0874616	-0.0813341	0.0408682	0.0030355	0.101366	-0.118392	-0.0970065	0.159194	-0.0401062	-0.0521556	0.0495302	0.324455				0.324455
923	-0.107797	0.0279559	0.11462	0.110753	-0.0565793	-0.0563338	-0.0962542	0.0182062	0.0065095	0.152172	-0.141592	-0.0990293	0.107071	-0.0305469	-0.0571815	0.0245695	0.35286				0.35286
924	-0.116071	0.0453749	0.120363	0.153872	-0.0435739	-0.0855639	-0.0624242	0.0060862	-0.034907	0.0630542	-0.103045	-0.106991	0.116264	-0.0293318	-0.0147624	0.0537731	0.321226				0.321226
925	-0.0921355	0.0404131	0.0911549	0.120051	-0.0542578	-0.0807854	-0.0945687	0.0214181	0.0175158	0.0944353	-0.128764	-0.104111	0.153775	-0.0356589	-0.0307638	0.0543837	0.324323				0.324323
926	-0.110275	0.0214226	0.105726	0.104751	-0.0451614	-0.0703662	-0.0976179	0.0340355	-0.0100971	0.0459967	-0.0899741	-0.0706293	0.0854575	-0.0554429	-0.0476935	0.0428849	0.320075				0.320075
927	-0.112215	0.0628861	0.138408	0.141557	-0.0435237	-0.0958942	-0.0971388	0.0339293	0.019331	0.127278	-0.147665	-0.103269	0.0902673	-0.0666817	-0.0490232	0.0082295	0.328244				0.328244
928	-0.108385	0.0188532	0.112117	0.145153	-0.0428538	-0.0601848	-0.102135	0.0119344	0.0090851	0.161975	-0.151573	-0.123783	0.0650189	-0.0654252	-0.0527151	0.0207219	0.364295				0.364295
929	-0.0902409	0.037663	0.116443	0.123035	-0.0557327	-0.0976559	-0.064354	0.0145468	-0.0194036	0.0748654	-0.0860743	-0.0663457	0.114452	-0.0370633	-0.0510102	0.0331175	0.307391				0.307391
930	-0.116025	0.0499998	0.118795	0.132981	-0.0230785	-0.0686932	-0.0637457	0.0086808	-0.0102948	0.143793	-0.111531	-0.0839428	0.0726629	-0.0666615	-0.0253055	0.0171415	0.332062				0.332062
931	-0.084704	0.0341341	0.102312	0.139601	-0.0253516	-0.0774916	-0.003089	-0.0090169	-0.0454859	0.117858	-0.101056	-0.0823523	0.0968173	-0.0665191	-0.0315366	0.0576608	0.316506				0.316506
932	-0.113196	0.0316227	0.126405	0.136828	-0.0370066	-0.0845745	-0.0647056	0.0341851	0.0267189	0.10457	-0.130444	-0.110338	0.112851	-0.052096	-0.0364902	0.0617811	0.335041				0.335041
933	-0.109464	0.0529223	0.130654	0.126487	-0.0598623	-0.0808782	-0.0684665	0.0160588	-0.0140292	0.0759831	-0.115398	-0.0964035	0.0904793	-0.0463591	-0.0562253	0.0179704	0.328269				0.328269
934	-0.105118	0.0281075	0.0907438	0.110477	-0.0611695	-0.100326	-0.0633854	0.0234567	-0.0213261	0.0630116	-0.120059	-0.115146	0.0602923	-0.0512043	-0.0195612	0.065462	0.354207				0.354207
935	-0.117742	0.0599695	0.135594	0.143974	-0.0445638	-0.0476029	-0.0824828	0.0145784	-0.0157255	0.130245	-0.136662	-0.127931	0.0819113	-0.0568871	-0.0637982	0.0315509	0.345299				0.345299
936	-0.0970463	0.0515937	0.130864	0.152554	-0.0408445	-0.0517243	-0.0475322	0.0050659	-0.0396961	0.0551015	-0.110092	-0.114757	0.0502681	-0.0502398	-0.0353446	0.0623297	0.321503				0.321503
937	-0.106448	0.0180086	0.121216	0.125589	-0.0550321	-0.0707946	-0.0875853	0.0087357	-0.0149669	0.0900228	-0.10976	-0.0811765	0.148639	-0.0474284	-0.0293796	0.0538369	0.324319				0.324319
938	-0.104689	0.0223647	0.112142	0.128109	-0.0534372	-0.0575148	-0.0887794	0.0365723	-0.0210275	0.10807	-0.113073	-0.0889167	0.0479649	-0.0587686	-0.039042	0.020161	0.335738				0.335738
939	-0.0992095	0.0174352	0.113585	0.138973	-0.0516725	-0.0549008	-0.0388331	0.0295225	5.51e-05	0.048265	-0.114845	-0.0821643	0.106421	-0.0482287	-0.0117296	0.0522723	0.312175				0.312175
940	-0.0929035	0.0526394	0.112962	0.135139	-0.045994	-0.0484537	-0.0881185	0.0160089	-0.0093685	0.119284	-0.10145	-0.0926643	0.132865	-0.0361942	-0.0442361	0.0250725	0.305027				0.305027
941	-0.0979999	0.0449714	0.0998731	0.143715	-0.0293566	-0.0500649	-0.0111228	0.0134164	-0.0208166	0.143368	-0.12027	-0.0866747	0.120019	-0.0535458	-0.0562594	0.0123461	0.321696				0.321696
942	-0.0928419	0.0233832	0.116781	0.142147	-0.0281803	-0.0702758	-0.0942407	0.0281286	0.0064029	0.165724	-0.140229	-0.119847	0.133598	-0.0317693	-0.0061037	0.0467257	0.31785				0.31785
943	-0.093146	0.0638901	0.12971	0.154429	-0.0584642	-0.064692	-0.0360039	0.0099656	-0.0336331	0.0730623	-0.0981021	-0.0744719	0.0773312	-0.0640304	-0.0206549	0.0139427	0.308544				0.308544
944	-0.112735	0.0262136	0.125731	0.138401	-0.027173	-0.0485842	-0.0145269	0.0247799	0.0117146	0.0930663	-0.155472	-0.109013	0.101135	-0.0407111	-0.0262034	0.0746471	0.32121				0.32121
945	-0.0889754	0.050783	0.108282	0.119316	-0.0415156	-0.0528061	-0.0093527	0.0218649	0.0120186	0.109731	-0.128107	-0.100972	0.076177	-0.0554718	-0.0225623	0.0521224	0.311648				0.311648
946	-0.109961	0.0370558	0.11651	0.147571	-0.032368	-0.0670825	-0.0544006	0.0033016	-0.0197116	0.122504	-0.117749	-0.112399	0.123308	-0.0666603	-0.0159923	-0.000624	0.336723				0.336723
947	-0.102528	0.0538942	0.114083	0.154037	-0.04358	-0.0923315	-0.108595	0.0311618	-0.000721	0.164587	-0.113512	-0.0873868	0.0469432	-0.0619771	-0.0284114	0.0232571	0.317029				0.317029
948	-0.084023	0.043849	0.1281	0.156764	-0.0504045	-0.0860365	-0.0939694	0.0027863	-0.0179629	0.15452	-0.106589	-0.092784	0.102462	-0.0310613	-0.0454341	0.0318579	0.315946				0.315946
949	-0.10881	0.0315286	0.107793	0.106681	-0.0381804	-0.0470689	-0.059448	0.0314729	0.0052532	0.113652	-0.109972	-0.10561	0.0680939	-0.0549715	-0.0135523	0.0437557	0.321102				0.321102
950	-0.0967115	0.0346686	0.106369	0.107686	-0.02764	-0.0326853	-0.0739228	0.0210463	-0.0077234	0.0507749	-0.129547	-0.0922826	0.11212	-0.0492638	-0.0352324	0.0384805	0.33156				0.33156
951	-0.116347	0.0211287	0.121069	0.125572	-0.0262791	-0.0723321	-0.0342943	0.0244566	0.0006594	0.148396	-0.128982	-0.115527	0.161735	-0.0619928	-0.0678931	0.0379817	0.350442				0.350442
952	-0.0849956	0.0490911	0.128183	0.12555	-0.0192517	-0.0530329	-0.0302389	-0.0087758	-0.018761	0.128204	-0.112771	-0.0915868	0.0814372	-0.0543464	-0.0319806	0.0127104	0.318024				0.318024
953	-0.0983899	0.0608823	0.121302	0.142423	-0.0554054	-0.0488328	-0.0981203	0.0055958	-0.0247732	0.155295	-0.11391	-0.0995726	0.114353	-0.0281128	-0.0436787	0.0589358	0.323944				0.323944
954	-0.108682	0.0520184	0.103137	0.117538	-0.0301914	-0.0918376	-0.0672362	0.0426964	0.0320306	0.170783	-0.146298	-0.113129	0.125287	-0.0327916	-0.0488489	0.0450078	0.330836				0.330836
955	-0.117998	0.0187709	0.0988748	0.130729	-0.062993	-0.0662806	-0.104696	0.0414314	-0.0136085	0.0526567	-0.11787	-0.095756	0.0525333	-0.0572519	-0.0199331	0.0578728	0.344757				0.344757
956	-0.093039	0.0553365	0.138313	0.134865	-0.0492285	-0.0828691	-0.087617	0.0209654	-0.0182699	0.0435489	-0.117432	-0.106772	0.099185	-0.0620125	-0.0088871	0.0021521	0.31913				0.31913
957	-0.099068	0.0481484	0.115242	0.15078	-0.0317865	-0.0312202	-0.0852809	0.020381	-0.0189021	0.116526	-0.120094	-0.111818	0.0806506	-0.0502689	-0.0185502	0.0036831	0.312485				0.312485
958	-0.111266	0.0318253	0.0975776	0.111189	-0.0333362	-0.0863648	-0.094079	0.0442217	0.0274827	0.054576	-0.125235	-0.115711	0.153079	-0.0622378	-0.0494107	0.0169435	0.343768				0.343768
959	-0.101158	0.037951	0.131803	0.161319	-0.020244	-0.0837499	-0.0966173	-0.0057895	-0.0461644	0.0567647	-0.100687	-0.10405	0.10448	-0.0457467	-0.0506805	0.0590399	0.313366				0.313366
960	-0.105924	0.0555811	0.105474	0.14385	-0.0627552	-0.0657078	-0.0688168	0.0394196	-0.0180383	0.0938424	-0.134059	-0.126631	0.0819804	-0.0337815	0.0020695	0.047272	0.329233				0.329233
961	-0.0908639	0.0483421	0.126259	0.119852	-0.0245024	-0.0251914	-0.0440728	0.0122874	-0.0403277	0.0902673	-0.120698	-0.114393	0.0735713	-0.031518	0.0007884	0.0285521	0.322938				0.322938
962	-0.0970185	0.0573233	0.133078	0.162402	-0.0488509	-0.05803	-0.0249317	0.0039963	0.0007808	0.0907658	-0.153939	-0.118519	0.101208	-0.0432264	-0.0049794	0.0206156	0.33772				0.33772
963	-0.0999475	0.054579	0.118583	0.13355	-0.0566526	-0.101606	-0.11578	0.0387305	0.0234962	0.0755604	-0.128547	-0.109957	0.126158	-0.060884	-0.0628853	0.0645152	0.332757				0.332757
964	-0.110175	0.0610046	0.125005	0.146126	-0.0435926	-0.0779258	-0.0421786	0.0023782	-0.0213264	0.095921	-0.11789	-0.119337	0.075451	-0.05551	-0.0436229	0.0489629	0.342486				0.342486
965	-0.107826	0.0201899	0.108785	0.126982	-0.0379279	-0.0592731	-0.0150493	0.0305067	-0.0120942	0.159164	-0.13383	-0.115852	0.0725517	-0.0295833	0.0001633	0.0291429	0.327194				0.327194
966	-0.0864541	0.0476194	0.10266	0.120174	-0.0403839	-0.0849163	-0.0811928	0.010792	-0.0268508	0.088414	-0.0884793	-0.0913237	0.0839364	-0.0482921	-0.0459018	0.001788	0.324148				0.324148
967	-0.0978319	0.0619955	0.116538	0.146567	-0.0530876	-0.0695927	-0.0211685	0.0328983	0.000657	0.0816081	-0.109004	-0.10089	0.10436	-0.0351977	-0.0440557	0.0324644	0.312369				0.312369
968	-0.0964149	0.0598343	0.131461	0.161205	-0.0500029	-0.0956955	-0.0274878	-0.0033162	0.0015386	0.140149	-0.130687	-0.114176	0.11576	-0.070268	-0.0377605	0.0264482	0.34316				0.34316
969	-0.1008	0.0252176	0.115015	0.120942	-0.0498139	-0.0669911	-0.0204733	0.0109551	-0.0191235	0.0463742	-0.119589	-0.100664	0.132592	-0.0513549	0.0025296	0.049239	0.332774				0.332774
970	-0.0976761	0.0624641	0.14615	0.144217	-0.021811	-0.0309227	-0.0622795	0.0037351	-0.0328339	0.0395502	-0.139961	-0.121898	0.0926947	-0.0553282	-0.0201742	0.0495377	0.322018				0.322018
971	-0.11058	0.0161863	0.119768	0.146645	-0.0265274	-0.0611285	-0.0891675	-0.001888	-0.0313771	0.12999	-0.138045	-0.117375	0.0669276	-0.0424932	-0.0508637	0.0013608	0.34889				0.34889
972	-0.0910491	0.051894	0.0987269	0.147842	-0.0443538	-0.0570605	-0.0114496	0.0316821	-0.0290929	0.160173	-0.141008	-0.12705	0.0942228	-0.0565931	-0.0460022	-0.0012868	0.334224				0.334224
973	-0.108197	0.0446289	0.0980563	0.140404	-0.0292561	-0.0322538	-0.0608072	0.0161882	0.0031621	0.121609	-0.117492	-0.098523	0.0714598	-0.0518586	-0.0108685	0.0060464	0.32512				0.32512
974	-0.0871422	0.0289136	0.0961167	0.135893	-0.0472361	-0.0629261	-0.0406577	0.0282484	0.0023403	0.0875127	-0.142975	-0.100097	0.109354	-0.0288811	0.0054732	0.0762364	0.318254				0.318254
975	-0.115929	0.040718	0.116166	0.132601	-0.0602678	-0.0971638	-0.0544394	0.0110321	0.0041034	0.103324	-0.134187	-0.120845	0.136214	-0.0583393	-0.0365185	-0.0017429	0.357637				0.357637
976	-0.107663	0.0410436	0.100108	0.106784	-0.0346843	-0.0627536	-0.0674676	0.034003	-0.0132567	0.0402129	-0.102997	-0.0784598	0.158005	-0.0591679	-0.0434011	0.0059773	0.317338				0.317338
977	-0.116764	0.0184618	0.0926776	0.101172	-0.0256183	-0.0693186	-0.0643144	0.0429024	-0.0082079	0.163104	-0.0978121	-0.0774437	0.127626	-0.0411703	-0.0064304	0.0344264	0.31665				0.31665
978	-0.109602	0.0556483	0.14278	0.159475	-0.0211015	-0.0724446	-0.0583496	0.0139683	-0.0032017	0.155568	-0.128403	-0.099565	0.116282	-0.0387021	-0.0369223	0.005377	0.312266				0.312266
979	-0.0867927	0.0622282	0.134914	0.167083	-0.0486069	-0.0534059	-0.0521608	0.005609	-0.0107202	0.0974592	-0.151599	-0.132003	0.0814632	-0.0448502	-0.0261511	0.0672258	0.33495				0.33495
980	-0.0870393	0.0427431	0.113189	0.113651	-0.0536408	-0.0649009	-0.0254975	0.0211383	-0.0181872	0.13218	-0.102151	-0.0814524	0.0670633	-0.0358704	0.0002075	0.0354543	0.313606				0.313606
981	-0.110486	0.0340673	0.12525	0.148363	-0.0451041	-0.0502905	-0.035999	0.0292074	-0.0205246	0.104365	-0.136637	-0.0976781	0.0866831	-0.055215	-0.0282334	0.0266313	0.33135				0.33135
982	-0.109216	0.0216811	0.108339	0.1136	-0.0575928	-0.0817744	-0.0617922	0.0309772	-0.0157803	0.168368	-0.13384	-0.112463	0.081929	-0.0384469	-0.0509635	0.0687568	0.350074				0.350074
983	-0.0905538	0.0539282	0.124675	0.120471	-0.0536182	-0.0615631	-0.0989507	0.0088345	-0.0170837	0.135028	-0.133817	-0.11271	0.148582	-0.0419136	-0.0167814	0.0096441	0.334431				0.334431
984	-0.101575	0.0500778	0.117162	0.132723	-0.041254	-0.0450082	-0.0383735	0.0291579	0.00373	0.0834707	-0.153609	-0.119179	0.118728	-0.0572914	-0.0114853	0.0422694	0.32989				0.32989
985	-0.104723	0.0635841	0.107465	0.158614	-0.0334163	-0.0506353	-0.0133845	-0.00344	-0.0385775	0.0707629	-0.114493	-0.0999985	0.0406152	-0.0492538	0.0077651	0.0487982	0.320453				0.320453
986	-0.0991313	0.0636262	0.122929	0.130271	-0.0590245	-0.0799481	-0.0531226	0.0083121	-0.0038138	0.0543593	-0.0968733	-0.071259	0.0413742	-0.0700876	-0.0313927	0.0571871	0.31986				0.31986
987	-0.0961168	0.0539852	0.112792	0.152976	-0.0469463	-0.0396548	-0.0715884	0.0080709	-0.0011761	0.129839	-0.131162	-0.102867	0.133518	-0.041898	-0.026888	0.0288157	0.316222				0.316222
988	-0.113808	0.0248933	0.0890797	0.103099	-0.0484162	-0.0573592	-0.0712487	0.0213888	-0.0238667	0.090074	-0.0993153	-0.10171	0.0562244	-0.0653064	-0.0653659	0.0333428	0.354887				0.354887
989	-0.0878926	0.0469067	0.132951	0.124893	-0.0432514	-0.0789864	-0.0815476	0.0034943	-0.0341063	0.135237	-0.12028	-0.122835	0.122103	-0.0691519	-0.0139449	0.0431524	0.337901				0.337901
990	-0.112239	0.0446949	0.110425	0.15024	-0.0484388	-0.0611344	-0.055252	0.0031164	-0.0445693	0.0504404	-0.102224	-0.0885544	0.137489	-0.0428025	0.0077804	0.0682194	0.318607				0.318607
991	-0.110034	0.0525267	0.119965	0.145621	-0.0270981	-0.0761796	-0.050163	0.0254573	0.0127872	0.0631514	-0.145299	-0.123329	0.073434	-0.0452464	-0.0094102	0.0396037	0.332142				0.332142
992	-0.0983294	0.0557108	0.125968	0.127578	-0.0365362	-0.0789825	-0.0472346	0.002975	0.0077997	0.053483	-0.124924	-0.0942562	0.100981	-0.0697915	-0.0263718	0.0398996	0.318983				0.318983
993	-0.0924422	0.035177	0.0888489	0.119754	-0.0297791	-0.0344254	0.0016808	0.0078271	-0.0077475	0.141551	-0.104366	-0.0814387	0.115931	-0.0534739	-0.0242166	0.0101137	0.307521				0.307521
994	-0.106419	0.0554475	0.141471	0.142851	-0.047439	-0.0617832	-0.100363	0.0017887	-0.0362839	0.0820854	-0.100873	-0.0875029	0.0664197	-0.0322937	-0.0352971	0.033805	0.322875				0.322875
995	-0.0976246	0.0429738	0.131601	0.154489	-0.0397839	-0.0484598	-0.0640533	0.019746	0.0105469	0.155078	-0.16125	-0.122447	0.087781	-0.0597762	-0.0220296	0.0638302	0.339113				0.339113
996	-0.106517	0.0206504	0.0863682	0.100065	-0.0289837	-0.0793703	-0.0923457	0.0091149	-0.0273832	0.0899693	-0.115749	-0.09203	0.0987213	-0.059762	-0.0261276	0.0156872	0.347676				0.347676
997	-0.102229	0.0214428	0.101761	0.128013	-0.0563768	-0.0724758	-0.0652076	0.0114749	-0.0163557	0.0908384	-0.127049	-0.093947	0.150923	-0.0571009	-0.0296239	0.0064445	0.35109				0.35109
998	-0.0922755	0.0482359	0.131396	0.127132	-0.0463731	-0.0897288	-0.0764088	0.0324325	-0.0089968	0.10452	-0.109692	-0.109712	0.097148	-0.0351203	-0.042286	0.0276348	0.317074				0.317074
999	-0.0908469	0.0589133	0.136767	0.155125	-0.0567541	-0.0564023	-0.0170248	0.0199621	-0.0351338	0.0526416	-0.138573	-0.113886	0.110866	-0.0274638	-0.0184724	0.043897	0.322213				0.322213
1000	-0.0988038	0.0365902	0.129698	0.15242	-0.0324807	-0.0598966	-0.0460736	0.0202165	0.0040108	0.0976952	-0.142121	-0.131699	0.0719075	-0.03222	-0.0421786	0.0433758	0.329245				0.329245

## Sheet: coef 1kiter m2a
id	b1_sex	b2_age1	b3_age2	b4_age3	b5_cci1	b6_cci2	b7_cci3	b8_asa1	b9_asa2	b10_asa3	b11_preopmort1	b12_preopmort2	b13_indication1	b14_indication2	b15_indication3	b16_indication4	b17_eqmonth1	b18_eqmonth2	b19_cons				Mean
1	-0.0418889	0.0488135	0.0428168	0.0722626	-0.0282881	-0.0736822	-0.0379405	-0.0811105	-0.111842	-0.046308	-0.0319813	0.0343324	-0.0105697	0.0538566	0.0024669	0.0008223	0.0361695	0.0675736	0.746623				0.746623
2	-0.040966	0.0291746	0.029682	0.082979	-0.0227912	-0.0516091	-0.0366482	-0.0781356	-0.119517	0.0299206	-0.040359	0.0352142	0.0159611	0.0545233	-0.0164641	-0.0200144	0.0194595	0.0647191	0.753891				0.753891
3	-0.0368138	0.0338681	0.0376337	0.0820434	-0.0164961	-0.0629036	-0.0338004	-0.0652889	-0.112224	0.0284283	-0.0351775	0.044141	0.0451184	0.0649421	0.0096057	0.0017157	0.0249889	0.0732717	0.725292				0.725292
4	-0.0539245	0.0267495	0.035236	0.0839461	-0.0249674	-0.0805871	-0.0397941	-0.0769917	-0.130788	0.0247027	-0.0405796	0.0274191	0.0166264	0.0592479	-0.0021282	-0.0254313	0.0161981	0.0619419	0.765998				0.765998
5	-0.0456421	0.0273298	0.0241725	0.0740772	-0.0313904	-0.0645938	-0.0424134	-0.0739691	-0.102644	0.0366758	-0.0366034	0.0408599	0.0244701	0.0629037	-0.0267587	0.0009693	0.0139655	0.062786	0.750867				0.750867
6	-0.0508405	0.0434721	0.0430102	0.0708779	-0.012151	-0.0498785	0.0002658	-0.0767672	-0.122403	-0.0194386	-0.0274538	0.0299334	0.024191	0.0690445	0.0246975	0.0219849	0.014112	0.069473	0.738785				0.738785
7	-0.0392353	0.050772	0.0494247	0.0736713	-0.0155096	-0.0381927	0.0141673	-0.0728388	-0.120934	0.0238937	-0.0296358	0.0344464	0.0293064	0.0695853	-0.0035737	-0.0150806	0.0242354	0.0664787	0.732978				0.732978
8	-0.0404371	0.0258639	0.0250394	0.0574342	-0.020938	-0.047489	-0.0644956	-0.0712276	-0.130117	-0.0257377	-0.0166461	0.0325503	0.0004022	0.0531566	0.0104409	-0.0299388	0.0271811	0.0632391	0.74966				0.74966
9	-0.0477095	0.0443953	0.0432656	0.0718263	-0.0144943	-0.0482526	-0.0127128	-0.0734049	-0.124705	-0.0600668	-0.0487432	0.0334363	-0.004355	0.0707529	0.0267731	0.0128135	0.0353163	0.0645856	0.745274				0.745274
10	-0.0484623	0.038924	0.0267162	0.0790241	-0.0222002	-0.0830821	-0.0668471	-0.0691362	-0.105858	-0.0201287	-0.0502348	0.026555	0.0009639	0.0608334	0.0164577	-0.0326995	0.0350966	0.0776045	0.75191				0.75191
11	-0.0356844	0.0316408	0.0370354	0.0727001	-0.0272281	-0.0825268	-0.0280656	-0.0564831	-0.123026	-0.0192394	-0.0304777	0.0406707	-0.0043272	0.0740361	0.0112575	-0.0056901	0.0169006	0.0736356	0.729282				0.729282
12	-0.051456	0.0244978	0.0262433	0.063167	-0.0273032	-0.0870068	-0.0113796	-0.0763652	-0.12648	-0.0038395	-0.0262742	0.0294577	0.0188774	0.0585206	-0.0138082	-0.0121612	0.0332788	0.071624	0.756266				0.756266
13	-0.056041	0.0310391	0.0301729	0.0592203	-0.0286067	-0.0822858	-0.0277356	-0.0726807	-0.123983	-0.0043009	-0.043095	0.0270715	0.0179778	0.0620876	-0.0004294	0.007229	0.0085208	0.0630827	0.76668				0.76668
14	-0.0428148	0.0475901	0.0243858	0.0692579	-0.0222826	-0.0646979	-0.0112558	-0.0745627	-0.110434	0.0313096	-0.0453091	0.0345016	0.0168447	0.0711646	-0.0148846	0.006058	0.0043872	0.0694704	0.74644				0.74644
15	-0.0539176	0.0335672	0.0430625	0.0764502	-0.025205	-0.0452445	-0.0338827	-0.0711679	-0.105296	-0.0132103	-0.0511701	0.0300133	0.0405249	0.0752227	0.0137495	-0.0138665	0.0373704	0.077627	0.742151				0.742151
16	-0.0513207	0.0362074	0.0365009	0.0707254	-0.0167127	-0.0565985	-0.0190771	-0.0653518	-0.0996417	-0.0339771	-0.0520264	0.0248055	0.0428475	0.0658789	-0.0166974	-0.0332859	0.005295	0.0736447	0.751717				0.751717
17	-0.0478423	0.0448713	0.0369972	0.074587	-0.024421	-0.0636769	-0.049459	-0.0648265	-0.0979742	0.0070119	-0.0432537	0.0210032	0.0466669	0.063802	-0.0080474	-0.022759	0.0278274	0.0620606	0.754157				0.754157
18	-0.0514955	0.0393646	0.0376083	0.0672541	-0.0191124	-0.0523609	-0.0169281	-0.070819	-0.114877	-0.020576	-0.0300914	0.0440553	0.0074179	0.06951	0.0100769	-0.0272225	0.0162613	0.0638117	0.739329				0.739329
19	-0.051676	0.0263909	0.0271191	0.0706615	-0.0172956	-0.0717081	-0.0067984	-0.0639616	-0.107035	-0.0383964	-0.0326513	0.0447042	-0.0055296	0.0597074	0.0074858	-0.022638	0.0129597	0.0739574	0.742654				0.742654
20	-0.0416869	0.0318596	0.0356962	0.0640509	-0.0094484	-0.0436699	-0.0284323	-0.0699797	-0.100015	-0.0405926	-0.0331482	0.0373457	0.0316702	0.0605044	0.0090595	0.0004618	0.0201837	0.0737011	0.737901				0.737901
21	-0.0521984	0.0237103	0.0357311	0.0711334	-0.0179279	-0.0584064	-0.0155748	-0.0704831	-0.129742	0.0220193	-0.0364555	0.0319089	0.0048308	0.0696979	-0.0154095	-0.0201295	0.0256227	0.0700553	0.753213				0.753213
22	-0.051675	0.0450942	0.0352591	0.0682467	-0.0179878	-0.068544	0.0084617	-0.074699	-0.107659	-0.0613966	-0.0328277	0.03453	-0.0004267	0.0627453	-0.0076968	-0.0401118	0.0379854	0.0775169	0.740347				0.740347
23	-0.0560169	0.0302611	0.0178658	0.0741125	-0.0134088	-0.0832008	-0.0384929	-0.0625866	-0.118769	-0.0178931	-0.0421906	0.0225206	0.0231244	0.0644501	0.0135861	0.0111829	0.0398713	0.0781687	0.745235				0.745235
24	-0.0424716	0.0451499	0.0407375	0.0931956	-0.0227187	-0.0765889	-0.0393935	-0.0640803	-0.12444	0.0190668	-0.0325784	0.0410645	0.0043453	0.0693263	0.0193009	0.0210094	0.0384955	0.0697384	0.726164				0.726164
25	-0.0538454	0.0422893	0.0447662	0.086777	-0.013429	-0.0401488	-0.0296725	-0.0720841	-0.106367	-0.0384772	-0.0466243	0.0304816	-0.0040811	0.070749	0.0153686	-0.0260418	0.031074	0.0775543	0.732728				0.732728
26	-0.0357819	0.0270035	0.0193242	0.0784462	-0.0295388	-0.0808318	-0.0652559	-0.0711067	-0.125616	0.0363292	-0.0316574	0.0430056	0.0109949	0.0545698	-0.0186839	-0.0005001	0.0039587	0.0610221	0.759858				0.759858
27	-0.0541156	0.0235393	0.0316614	0.0589586	-0.0235988	-0.055735	-0.0300689	-0.0766653	-0.104702	0.0338668	-0.052031	0.0294998	0.0409509	0.0563565	0.0057652	-0.0115156	0.0239009	0.0710867	0.766394				0.766394
28	-0.0455847	0.0412364	0.0273057	0.0724962	-0.0179307	-0.0715519	-0.0264824	-0.0716537	-0.104013	0.0237917	-0.0423395	0.0398073	-0.0024866	0.0665825	0.0122296	0.0060164	0.0160881	0.0625606	0.743378				0.743378
29	-0.0427496	0.0320058	0.0195564	0.0803535	-0.0136234	-0.0655604	-0.0293126	-0.0718172	-0.124515	0.0152788	-0.0310911	0.0453368	-0.0015029	0.0599954	0.0018183	0.0015334	0.0177602	0.0626737	0.744687				0.744687
30	-0.0362298	0.0293289	0.0330163	0.0755309	-0.0300354	-0.0613372	-0.0323765	-0.062603	-0.113297	0.0399754	-0.0361307	0.02611	0.0020711	0.0615049	-0.0154965	-0.031548	0.0142393	0.0632557	0.756546				0.756546
31	-0.0532755	0.0282314	0.0340312	0.0609901	-0.0272672	-0.0746128	-0.0586512	-0.0664039	-0.116545	0.0038814	-0.0480682	0.0160092	0.0328107	0.0738785	-0.013269	-0.0094429	0.0158825	0.0680474	0.760375				0.760375
32	-0.0428011	0.0453559	0.0459705	0.0824822	-0.0104265	-0.0477183	-0.0498459	-0.0824544	-0.121614	-0.0265012	-0.0368767	0.0363575	0.0116254	0.0613047	0.0124421	-0.0067889	0.0198119	0.0655888	0.736639				0.736639
33	-0.0471233	0.0307622	0.0287152	0.0555965	-0.0229293	-0.0423286	-0.0315468	-0.0779526	-0.103908	0.030341	-0.0336093	0.0321064	-0.0080078	0.065187	-0.0115782	0.0112412	0.0294392	0.0771686	0.747636				0.747636
34	-0.0434122	0.0326563	0.0306089	0.060795	-0.0179935	-0.0814307	9.41e-05	-0.0631742	-0.118522	0.0248155	-0.0387061	0.0355824	0.0241444	0.0596357	0.0058559	-0.0208406	0.0104822	0.0687951	0.74568				0.74568
35	-0.0447893	0.0424634	0.0345249	0.0759536	-0.0150123	-0.0724747	-0.0346643	-0.0713287	-0.106675	0.0226783	-0.0270153	0.0373579	0.0028493	0.055273	0.0007622	-0.0340053	0.030001	0.0650406	0.741147				0.741147
36	-0.0501343	0.0270192	0.0147304	0.0720431	-0.028474	-0.0707736	-0.021153	-0.0627129	-0.106704	-0.0186122	-0.0301469	0.0363445	0.0041905	0.0629902	-0.0041518	-0.0244728	0.0321786	0.0705645	0.747599				0.747599
37	-0.0384969	0.0324965	0.038255	0.0674813	-0.0125503	-0.0597957	-0.0030572	-0.078206	-0.135871	-0.0323274	-0.037357	0.0291669	0.046112	0.0572429	0.0033817	-0.0237195	0.0286943	0.0714249	0.743729				0.743729
38	-0.035487	0.0483909	0.023945	0.0731331	-0.0230602	-0.0593052	-0.0281119	-0.0692927	-0.132849	-0.0636244	-0.0333629	0.0281535	0.0064493	0.0556768	0.0202688	-0.0274409	0.0238808	0.0744286	0.746021				0.746021
39	-0.0520898	0.0400949	0.0347062	0.067305	-0.028924	-0.0906247	-0.0626936	-0.0644231	-0.103823	0.0272206	-0.0298872	0.0414193	0.0259103	0.0566533	-0.0154114	-0.0193019	0.0179858	0.0731449	0.746439				0.746439
40	-0.0560985	0.0334145	0.0196373	0.0656086	-0.011371	-0.0527097	-0.0270008	-0.0853871	-0.121122	-0.0329602	-0.0376865	0.0333454	0.0109514	0.0717435	0.016351	-0.0352317	0.0298618	0.0734402	0.748482				0.748482
41	-0.0369903	0.0277781	0.0295351	0.0746282	-0.0283908	-0.0725888	-0.0422125	-0.0644236	-0.127724	-0.0134639	-0.0455562	0.0279996	0.0077229	0.0632115	0.013558	0.0002089	0.0286253	0.0704058	0.752293				0.752293
42	-0.0400783	0.0373529	0.041543	0.0800594	-0.0295554	-0.0763317	-0.0621599	-0.0758121	-0.126864	0.0403561	-0.025996	0.0372666	0.0085951	0.0561844	0.0108446	-0.0140045	0.0372975	0.0667321	0.744661				0.744661
43	-0.0502163	0.023537	0.0257114	0.0775989	-0.0337452	-0.0703943	-0.0667789	-0.0689778	-0.121537	-0.0136682	-0.0325672	0.0231202	0.003509	0.0676403	0.0088913	-0.0002969	0.0296417	0.0626143	0.763724				0.763724
44	-0.0412308	0.0237515	0.0336093	0.0717797	-0.0195731	-0.0380696	-0.0200725	-0.0666852	-0.130987	0.0072822	-0.0372961	0.0319078	-0.0022707	0.0744553	-0.011185	-0.0187598	0.0297043	0.0729351	0.737518				0.737518
45	-0.0364946	0.0287018	0.0334424	0.0647824	-0.0171618	-0.0579472	-0.03458	-0.0622041	-0.118513	-0.0259458	-0.0409062	0.0250098	0.0021972	0.0537198	0.0144316	-0.0073001	0.0273989	0.0708963	0.745059				0.745059
46	-0.0461268	0.0331332	0.0412311	0.0746136	-0.008873	-0.0805218	-0.048189	-0.0707593	-0.122177	0.012692	-0.0361233	0.0393266	-0.0039869	0.0678582	0.0205341	-0.0211648	0.0388981	0.0691398	0.739247				0.739247
47	-0.0429063	0.0490397	0.0464511	0.0722442	-0.0071809	-0.048643	0.0036522	-0.0767201	-0.138312	-0.0218697	-0.0261623	0.0442985	-0.0072954	0.0628525	-0.0053847	0.00776	0.0085919	0.0630713	0.736447				0.736447
48	-0.0433059	0.0280187	0.0365517	0.0760916	-0.0305453	-0.0844047	-0.0218836	-0.0567659	-0.0987732	0.0471497	-0.0586944	0.029386	0.0438956	0.0689066	-0.0161247	0.0227561	0.0050928	0.0659843	0.753435				0.753435
49	-0.0417481	0.0413682	0.044284	0.0634394	-0.0194442	-0.0491336	-0.0570614	-0.0681096	-0.113179	-0.0308263	-0.0435355	0.0195062	0.0432303	0.0723067	0.013726	-0.0031044	0.0112703	0.0728794	0.739798				0.739798
50	-0.0556092	0.0241376	0.0188736	0.074123	-0.0207199	-0.0468235	-0.0140681	-0.0636407	-0.129325	0.0168647	-0.0357208	0.0429588	0.0282674	0.0606959	-0.008297	-0.0229559	0.0341747	0.0796457	0.742699				0.742699
51	-0.0395601	0.0399603	0.046411	0.0926915	-0.0117706	-0.0682948	-0.0214251	-0.0825683	-0.135891	0.0350862	-0.0280339	0.0331045	0.0049352	0.0679534	0.0093423	0.0227308	0.0304795	0.0762939	0.728085				0.728085
52	-0.0509367	0.0483007	0.0277117	0.0911532	-0.0241533	-0.0498184	-0.0518465	-0.0857802	-0.14187	-0.0532359	-0.0170116	0.0332193	0.0433258	0.0750089	0.0128762	0.0065306	0.0365884	0.0620629	0.737904				0.737904
53	-0.0424022	0.0482413	0.0485903	0.0771777	-0.0091493	-0.0393431	0.0094052	-0.0782981	-0.137663	-0.020821	-0.0388561	0.0285332	0.0242155	0.0778808	0.0114975	0.0182653	0.0153014	0.075555	0.723522				0.723522
54	-0.0530784	0.027556	0.033703	0.0611867	-0.0139358	-0.0614245	-0.0216667	-0.0611257	-0.111684	-0.0108536	-0.0381992	0.0322248	0.0193202	0.0656723	0.0089941	-0.0036032	0.0348661	0.0690417	0.741452				0.741452
55	-0.0561772	0.0351822	0.0224578	0.083258	-0.024608	-0.054976	-0.0167336	-0.0670413	-0.128256	0.0118014	-0.0381706	0.0298094	0.0303328	0.0622839	-0.0207547	0.0109116	0.0266062	0.076292	0.755016				0.755016
56	-0.0503744	0.0341816	0.0378397	0.0677947	-0.020319	-0.0588016	0.0029366	-0.0639814	-0.107118	-0.0021684	-0.0517852	0.0166123	0.0189914	0.0772148	0.0125984	-0.001872	0.017937	0.0692673	0.752563				0.752563
57	-0.0560702	0.031665	0.036594	0.0864315	-0.0236418	-0.0871914	-0.0463218	-0.0599387	-0.104064	0.0208237	-0.0365276	0.0299998	0.0177378	0.0615915	-0.0191608	-0.0215788	0.0260346	0.063151	0.750853				0.750853
58	-0.0544181	0.041997	0.0337136	0.0912702	-0.0295256	-0.0786256	-0.0039919	-0.0743442	-0.135375	0.0299455	-0.0309937	0.0444501	0.0303487	0.063853	0.0181739	-0.0172749	0.0112345	0.0607797	0.753226				0.753226
59	-0.046249	0.032885	0.0370336	0.0835234	-0.0260784	-0.0532242	-0.0408193	-0.0700085	-0.1204	-0.0293444	-0.0348541	0.0266045	0.0477996	0.0597561	0.0149799	-0.0118788	0.0152652	0.0652639	0.750803				0.750803
60	-0.0543583	0.0450974	0.0320033	0.0718523	-0.0099344	-0.0680902	-0.0571677	-0.0678555	-0.0960112	0.0305685	-0.0446297	0.0347193	0.0178369	0.0682389	-0.0052552	0.0005385	0.036838	0.0777592	0.740586				0.740586
61	-0.0421928	0.033028	0.0239736	0.0734964	-0.0167824	-0.0682167	-0.0601404	-0.0769296	-0.133151	-0.0194262	-0.0420322	0.024416	0.0414594	0.059645	0.0206257	-0.0163449	0.0202109	0.0683376	0.754404				0.754404
62	-0.0553274	0.0450349	0.0373541	0.0845236	-0.0101185	-0.0824455	-0.0221314	-0.0724683	-0.131377	-0.0540228	-0.0359323	0.0395799	0.022386	0.0605597	0.0093246	0.0034545	0.0346575	0.0660352	0.747331				0.747331
63	-0.0541465	0.0395553	0.0455594	0.0774819	-0.0089356	-0.0378107	-0.0212394	-0.0801351	-0.111166	-0.0348218	-0.046628	0.0340378	0.0114175	0.0597619	0.0123988	-0.0365324	0.0232057	0.0781763	0.745817				0.745817
64	-0.0471036	0.0442184	0.0361389	0.0862391	-0.0110246	-0.0526508	-0.002354	-0.0894451	-0.135679	0.027358	-0.0358281	0.0289259	-0.0036566	0.0698551	0.0131731	0.0097415	0.0185862	0.0673902	0.747533				0.747533
65	-0.0361436	0.0447761	0.0278819	0.0717095	-0.0106063	-0.0601685	-0.0575451	-0.0747494	-0.106469	0.0170642	-0.032658	0.0378327	0.0133769	0.0621546	0.0036439	0.0080939	0.0326549	0.0736033	0.734983				0.734983
66	-0.0421328	0.0418297	0.023197	0.0688957	-0.0157996	-0.0809433	-0.0598218	-0.0825894	-0.113298	-0.0498527	-0.0192396	0.0373705	0.0124509	0.0554147	0.0080941	-0.0259307	0.0265077	0.0665415	0.741583				0.741583
67	-0.0411329	0.0337424	0.0331382	0.0771586	-0.0279406	-0.0599965	-0.0048735	-0.059903	-0.125585	-0.031321	-0.0477026	0.0248786	0.0158429	0.0766816	-0.0035984	-0.002337	0.0155734	0.0764829	0.740548				0.740548
68	-0.0502137	0.0277203	0.0396222	0.0801314	-0.0222683	-0.0648132	-0.0126956	-0.0803464	-0.132619	-0.0377493	-0.0468312	0.027695	0.0125254	0.0636331	0.0165794	-0.0015499	0.0201261	0.0649735	0.755332				0.755332
69	-0.0485618	0.0365151	0.020021	0.0691276	-0.0131754	-0.0773564	-0.0660307	-0.0822775	-0.113079	-0.0470475	-0.0164159	0.0362872	0.0235504	0.0529459	0.0174184	-0.0071276	0.0294908	0.0748113	0.74177				0.74177
70	-0.0465143	0.0366435	0.0448417	0.070584	-0.0191975	-0.0591245	-0.0615014	-0.0640731	-0.101814	0.042336	-0.0380694	0.0383495	0.035631	0.0664108	-0.018384	-0.0210999	0.009318	0.0686389	0.738247				0.738247
71	-0.0548073	0.0311717	0.0380317	0.0817701	-0.0316603	-0.0906378	-0.0428628	-0.0620904	-0.0913719	0.0355758	-0.0353175	0.0464429	0.0317294	0.0707138	0.0036971	0.0231338	0.0335105	0.0646468	0.741762				0.741762
72	-0.0428761	0.0434348	0.026506	0.0640985	-0.0155513	-0.0548438	-0.0360851	-0.0729928	-0.124166	0.0071344	-0.0267681	0.036258	0.0257378	0.0660478	-0.009507	-0.0317848	0.0194989	0.0678309	0.745317				0.745317
73	-0.0404456	0.0497731	0.0453235	0.0946694	-0.0273007	-0.0843725	-0.0168813	-0.0682645	-0.134192	0.0255661	-0.0293041	0.0288375	0.0092899	0.0708961	0.0247463	0.0137346	0.0196087	0.0701049	0.736527				0.736527
74	-0.0433476	0.0464081	0.0251469	0.0886563	-0.030303	-0.0785841	-0.0042951	-0.0701872	-0.118305	-0.0099265	-0.0405597	0.0430582	-0.0121914	0.0628821	0.0174393	-0.0087289	0.0355545	0.0692995	0.739647				0.739647
75	-0.0520052	0.0425076	0.0387497	0.0907145	-0.0136627	-0.0673902	-0.0183776	-0.0836444	-0.137133	-0.0622847	-0.0259464	0.032908	0.0141331	0.0680659	0.0234135	-0.0152382	0.0164497	0.0684705	0.740367				0.740367
76	-0.0435731	0.0316852	0.0237761	0.0821944	-0.0330729	-0.0523255	-0.0510752	-0.0591185	-0.110057	-0.0056055	-0.0478304	0.0339799	-0.0070152	0.0578713	0.0085602	-0.0294821	0.014421	0.065845	0.754282				0.754282
77	-0.041673	0.0353532	0.024717	0.0610338	-0.0223688	-0.055602	-0.0042902	-0.0697831	-0.117655	-0.050957	-0.0430841	0.0325448	0.0129157	0.074112	-0.0003964	-0.0213459	0.0270564	0.064144	0.748156				0.748156
78	-0.0468459	0.0248854	0.028564	0.0780695	-0.0265622	-0.060792	-0.0757275	-0.0639589	-0.10297	0.0456633	-0.0490134	0.0311335	0.003414	0.0708652	0.0132959	-0.0260722	0.0071631	0.0697765	0.746847				0.746847
79	-0.0540141	0.0429677	0.0295002	0.0656293	-0.01687	-0.0526756	-0.009612	-0.0659469	-0.123402	-0.0185386	-0.0442836	0.0370125	0.0135274	0.0676195	0.0138976	-0.0140004	0.0418001	0.0789237	0.743297				0.743297
80	-0.0455312	0.0393902	0.0214078	0.0616858	-0.0175595	-0.0440233	-0.0281483	-0.0836394	-0.13306	0.0204795	-0.0295845	0.0263134	0.000338	0.0699351	0.010178	-0.0232814	0.0289686	0.0641114	0.75033				0.75033
81	-0.0382378	0.0495679	0.0282051	0.0776914	-0.0199277	-0.0644465	-0.0369626	-0.0766879	-0.119549	-0.0233092	-0.0433353	0.0225511	0.0370042	0.0673683	0.0158378	0.0156054	0.0159604	0.0652865	0.744112				0.744112
82	-0.048801	0.0471087	0.0497458	0.0812318	-0.0192563	-0.0413933	-0.0010783	-0.0813989	-0.127219	0.0244689	-0.0349106	0.0293024	0.0200808	0.0672019	0.0109977	-0.0089977	0.0258035	0.0716326	0.738326				0.738326
83	-0.0404317	0.0382385	0.0282599	0.0803958	-0.031264	-0.062552	-0.0324871	-0.0627651	-0.128129	-0.0277441	-0.0478742	0.0313238	0.0160342	0.0759962	0.02355	-0.0177807	0.0379442	0.0680435	0.744193				0.744193
84	-0.0491445	0.0338216	0.0204968	0.08029	-0.0326517	-0.0884387	-0.0150608	-0.0718485	-0.111031	-0.0272771	-0.0413401	0.0381953	-0.0101241	0.0722959	-0.0039656	0.0093752	0.0276939	0.0623498	0.752761				0.752761
85	-0.0430512	0.0506923	0.0369892	0.0902073	-0.0299098	-0.0493017	0.0038158	-0.0660804	-0.109018	-0.0167731	-0.0486836	0.0354969	0.0270031	0.0810773	0.0026333	0.0044896	0.0230516	0.0720993	0.729073				0.729073
86	-0.0402548	0.0304947	0.0183203	0.0587951	-0.0269209	-0.0725294	-0.0506807	-0.0733208	-0.117995	-0.0292366	-0.0376005	0.0261419	0.0512504	0.0680531	0.004284	0.0058002	0.0130119	0.0608216	0.762225				0.762225
87	-0.0477384	0.0490249	0.0343353	0.0682229	-0.0305532	-0.0827937	-0.0086344	-0.0689513	-0.100778	-0.0098175	-0.0481338	0.03883	-0.0036257	0.0674171	-0.0018175	-0.013372	0.0041234	0.0640507	0.747019				0.747019
88	-0.0458962	0.0488046	0.0487286	0.0942645	-0.0172771	-0.0401034	-0.0109626	-0.0791934	-0.1267	0.016854	-0.0389307	0.0404797	0.0127517	0.0763051	0.0009956	0.015422	0.0219019	0.0716804	0.727407				0.727407
89	-0.0476172	0.0281322	0.0170036	0.0718006	-0.011211	-0.0533911	-0.0151544	-0.0746683	-0.135025	0.0308084	-0.0284405	0.0437145	-0.0037905	0.0646575	-0.0055525	0.0146249	0.0371543	0.0724339	0.743928				0.743928
90	-0.055701	0.0425852	0.0233345	0.0704878	-0.0114219	-0.0854139	-0.0615616	-0.0825977	-0.132326	0.0166494	-0.0304617	0.0312515	0.0297642	0.0667438	0.0095492	-0.0089512	0.0473622	0.0725492	0.750791				0.750791
91	-0.0466072	0.0407529	0.0467183	0.0774333	-0.0075395	-0.0726929	-0.03249	-0.085562	-0.115234	-0.0347716	-0.0480793	0.0191558	0.002649	0.0734392	0.0300024	-0.0119468	0.0372237	0.0731884	0.740129				0.740129
92	-0.0389661	0.0291846	0.0293189	0.0560804	-0.0216038	-0.0474866	-0.0588315	-0.0646182	-0.124299	-0.0127434	-0.032703	0.0398318	0.0118519	0.0687016	-0.0074706	-0.0109025	0.007773	0.0674652	0.740286				0.740286
93	-0.0552619	0.0386597	0.0453578	0.0839673	-0.0315694	-0.0732443	-0.050959	-0.0626827	-0.116603	-0.0110125	-0.0450198	0.0242874	0.031209	0.0743757	0.0128518	0.0023853	0.0241518	0.0693496	0.747527				0.747527
94	-0.0474842	0.0496646	0.0265578	0.0854924	-0.01294	-0.0560602	0.0033844	-0.0766516	-0.134012	-0.0675622	-0.0197563	0.0339314	-0.0066567	0.0759212	0.0032192	-0.021537	0.0367539	0.0667981	0.732757				0.732757
95	-0.0445113	0.0247405	0.0297363	0.0671495	-0.0129687	-0.0397245	-0.0496801	-0.075671	-0.13627	0.0082548	-0.0382447	0.033373	0.0244734	0.0587283	0.0147173	-0.0315061	0.0265718	0.076998	0.743741				0.743741
96	-0.0378688	0.0283314	0.0238902	0.0585869	-0.0217862	-0.0755887	-0.0056302	-0.0648939	-0.0980649	-0.0191961	-0.0276463	0.0453039	0.0382379	0.0733393	0.0128135	0.0182741	0.0074552	0.0606893	0.739137				0.739137
97	-0.0394561	0.0291496	0.0345923	0.0709747	-0.0083069	-0.0756525	-0.07321	-0.0661767	-0.110932	-0.0183892	-0.0255303	0.0471345	0.0220728	0.0694643	0.0271052	-0.0164002	0.0184318	0.0678137	0.725517				0.725517
98	-0.0529712	0.0235665	0.0401412	0.0724924	-0.0139449	-0.0390835	-0.0590404	-0.0771413	-0.126329	0.0377127	-0.0290149	0.0231727	0.0029744	0.0650428	-0.0055428	-0.0040239	0.0171921	0.0666529	0.751016				0.751016
99	-0.053788	0.0319642	0.0245038	0.0740054	-0.0268389	-0.0795338	-0.043275	-0.0762082	-0.122838	0.0131354	-0.0457119	0.033731	-0.0016265	0.074034	0.016137	-0.0116386	0.035428	0.0708277	0.758726				0.758726
100	-0.0442302	0.0447463	0.0301046	0.0719021	-0.0299545	-0.0706982	-0.0181614	-0.0761467	-0.105883	0.0352551	-0.0368515	0.0310395	0.0121298	0.0613643	-0.000303	-0.0270238	0.0343746	0.0621703	0.754085				0.754085
101	-0.0388687	0.0307002	0.0260837	0.0785244	-0.0162955	-0.0674188	-0.0156736	-0.0834634	-0.141609	-0.0409788	-0.0425064	0.0336171	0.0040582	0.0672482	0.0275329	-0.0263681	0.0423054	0.0679416	0.75107				0.75107
102	-0.0560458	0.0354875	0.0362196	0.067225	-0.0105322	-0.0608302	-0.0244386	-0.0770436	-0.119925	0.0136437	-0.0484514	0.0185053	0.0474764	0.0736581	0.0191275	-0.0035944	0.0346584	0.0650032	0.755524				0.755524
103	-0.0409396	0.0407367	0.0408002	0.0902065	-0.0181292	-0.0698131	-0.0020575	-0.0775124	-0.107414	0.0172916	-0.0526963	0.0332741	0.009007	0.0627282	0.0071224	-0.0044003	0.0267334	0.0742843	0.743324				0.743324
104	-0.0423	0.0391567	0.0454221	0.0931253	-0.0119943	-0.0434118	-0.0015234	-0.0828969	-0.129667	0.0122384	-0.0266263	0.0415394	0.0239064	0.0590451	0.0044075	-0.0085864	0.0378734	0.0778169	0.730066				0.730066
105	-0.0552751	0.0335618	0.0365115	0.0776651	-0.0282241	-0.0782615	-0.0598469	-0.0633831	-0.109784	0.0254031	-0.0350946	0.0363395	0.045198	0.0776611	0.0040074	-0.0056189	0.0294469	0.0763162	0.737189				0.737189
106	-0.0537215	0.033571	0.0360186	0.0874496	-0.0181445	-0.0848574	-0.0477813	-0.070373	-0.127112	-0.0477855	-0.0400966	0.0354679	0.0491727	0.0704519	0.0204739	-0.0278676	0.0141376	0.0724609	0.740623				0.740623
107	-0.0518258	0.0357226	0.040459	0.0683044	-0.0124463	-0.0844141	-0.0249226	-0.0656051	-0.119525	0.0137255	-0.0381642	0.0337023	0.0155211	0.0633079	0.0019773	-0.0206117	0.0279418	0.0765417	0.736536				0.736536
108	-0.0443124	0.0349101	0.0277506	0.0780418	-0.014108	-0.0554377	-0.0368473	-0.0703635	-0.102275	0.0095765	-0.0501141	0.0193697	0.0285555	0.0723338	0.0200736	0.0105979	0.0101251	0.0602169	0.752344				0.752344
109	-0.0451751	0.0297358	0.0240412	0.061385	-0.028419	-0.046521	-0.0049677	-0.0794074	-0.106504	-0.0292933	-0.0376389	0.0251342	-0.0050787	0.0547472	-0.001196	-0.0272729	0.023953	0.0698269	0.760274				0.760274
110	-0.0422289	0.0489715	0.0258539	0.0639671	-0.022889	-0.0639859	-0.0088617	-0.0799938	-0.112128	-0.0064835	-0.0417911	0.0410424	0.0010553	0.0633512	0.0090531	-0.0003964	0.0066888	0.0711702	0.748645				0.748645
111	-0.0502198	0.0392858	0.0234036	0.059478	-0.0134474	-0.0785863	-0.0026317	-0.0750531	-0.124815	0.0181014	-0.0251416	0.0431823	0.0466619	0.0661454	0.0168825	-0.0181835	0.0237225	0.061259	0.743223				0.743223
112	-0.0432149	0.0448141	0.0394495	0.0735492	-0.015714	-0.0373338	-0.0044188	-0.081077	-0.1324	-0.0053816	-0.0376005	0.040042	0.0327654	0.0621499	0.0109322	0.0137796	0.0111965	0.0752088	0.734667				0.734667
113	-0.0421846	0.0282314	0.0185991	0.0675494	-0.0121191	-0.0676322	-0.0694295	-0.0640447	-0.110409	0.0129464	-0.0365982	0.0291175	0.0273687	0.0626109	0.0156376	-0.0092293	0.0166573	0.0742698	0.746822				0.746822
114	-0.0446927	0.0301494	0.0229405	0.0680287	-0.0203856	-0.0551777	-0.043337	-0.0700774	-0.0977041	-0.0187853	-0.0419412	0.0288548	-7.04e-05	0.0703557	-0.0085128	-0.0142775	0.0296648	0.0630601	0.751803				0.751803
115	-0.0419886	0.0427984	0.0223219	0.0796347	-0.0320891	-0.0529734	-0.0099561	-0.0806773	-0.119061	-0.0145233	-0.0274377	0.0322774	0.0025087	0.0757475	-0.0064433	-0.0025623	0.0338561	0.0714805	0.744691				0.744691
116	-0.0355316	0.0341463	0.0319535	0.0792454	-0.0266337	-0.0750613	-0.0307514	-0.072318	-0.105417	-0.001297	-0.0537437	0.030808	0.0008562	0.0636262	0.0079713	-0.0110837	0.0189069	0.071203	0.745197				0.745197
117	-0.0459344	0.0248251	0.0337479	0.0764708	-0.010634	-0.0423643	-0.0588877	-0.0627411	-0.109752	0.0469418	-0.033056	0.043726	-0.0097969	0.0702972	0.0032005	0.0046951	0.0154817	0.0758573	0.725013				0.725013
118	-0.0368156	0.0386467	0.0291931	0.0600108	-0.0269341	-0.0537032	-0.0018311	-0.0641207	-0.120267	-0.0403981	-0.0461007	0.0309673	0.0029421	0.0702033	0.0032143	0.0034215	0.0281635	0.0678951	0.746835				0.746835
119	-0.0457417	0.0352284	0.0380522	0.0686831	-0.0114439	-0.0713129	-0.0317605	-0.0715305	-0.130462	-0.0621598	-0.026215	0.0357921	0.0176088	0.0637788	0.0026139	-0.0227353	0.0111883	0.0736195	0.742333				0.742333
120	-0.0540199	0.0427341	0.0360326	0.0642784	-0.0163847	-0.0638176	-0.0100829	-0.0697133	-0.122546	-0.0489646	-0.0477977	0.0153799	0.0257768	0.0772597	0.0142551	0.0046958	0.0169349	0.0686898	0.750383				0.750383
121	-0.038686	0.0469589	0.0366781	0.0716832	-0.011245	-0.0480868	-0.0221776	-0.0717065	-0.112153	-0.0297142	-0.0489045	0.0253634	-0.002053	0.06225	0.0084181	-0.0220576	0.0168322	0.0751129	0.736113				0.736113
122	-0.039677	0.0244819	0.0237195	0.0701964	-0.0122876	-0.0575985	-0.0128715	-0.0787112	-0.106096	0.0494999	-0.0320265	0.045342	0.0190567	0.061367	0.0032112	0.0042784	0.0104157	0.062743	0.738349				0.738349
123	-0.0516848	0.0387721	0.0452634	0.0846028	-0.0321492	-0.0845068	-0.0544781	-0.0763891	-0.111482	0.0364009	-0.0438751	0.0249352	0.0432704	0.0711066	-0.0011232	0.0102811	0.0128354	0.0707621	0.753768				0.753768
124	-0.0436726	0.0413146	0.0298394	0.06711	-0.0266037	-0.0840285	-0.0626437	-0.0611804	-0.0932128	-0.0311518	-0.0430174	0.0263205	0.0318882	0.0693894	-0.0163731	-0.0159983	0.0165603	0.0654155	0.749583				0.749583
125	-0.0401036	0.0280848	0.0242427	0.0793874	-0.0252618	-0.0595198	-0.0435778	-0.060998	-0.0982085	-0.0236949	-0.0341455	0.034308	-0.0045683	0.0618251	-0.0150001	-0.0331038	0.0149058	0.0635746	0.74738				0.74738
126	-0.0524053	0.0408778	0.0456542	0.0864499	-0.0250308	-0.091129	-0.0084846	-0.0777858	-0.112773	0.0247775	-0.0297153	0.0358754	0.0210242	0.0585989	0.0107595	-0.0078268	0.0178483	0.0693839	0.749018				0.749018
127	-0.043531	0.0370379	0.0381988	0.0683832	-0.0285804	-0.0517809	-0.0162628	-0.0681417	-0.110765	0.0108174	-0.0444187	0.0263143	3.37e-05	0.0684017	-0.0078574	-0.0228352	0.0169901	0.0757565	0.74381				0.74381
128	-0.0451376	0.0262667	0.0249238	0.0761611	-0.030213	-0.0747643	-0.0095594	-0.0668632	-0.0982532	0.0357746	-0.0417911	0.0274516	0.0073328	0.0600959	-0.0183605	-0.0289583	0.0288762	0.0690849	0.761921				0.761921
129	-0.0564134	0.0232131	0.0400488	0.0641531	-0.0217773	-0.058609	-0.0353667	-0.0659348	-0.124823	0.0095403	-0.0346316	0.0375579	0.0363051	0.0659882	-0.0139695	-0.028613	0.0254076	0.0768325	0.745035				0.745035
130	-0.0467715	0.0411265	0.0320028	0.0803667	-0.0254934	-0.0768888	-0.0594142	-0.069697	-0.123115	-0.0410985	-0.0351565	0.0255186	0.0204419	0.0662789	0.0109793	-0.0185715	0.0306113	0.0738874	0.74526				0.74526
131	-0.0367005	0.0275252	0.0344571	0.0797839	-0.0166217	-0.0441373	-0.0416827	-0.0804438	-0.142603	-0.0321686	-0.0364498	0.0352495	0.0248979	0.0574616	-0.006262	-0.0051935	0.0055216	0.0690003	0.748199				0.748199
132	-0.0373181	0.0399575	0.0215272	0.0720118	-0.012137	-0.0685067	-0.0079799	-0.0737044	-0.124502	0.0057137	-0.0363647	0.0263468	0.0391492	0.0721864	0.0206979	-0.0164603	0.020456	0.0723064	0.738347				0.738347
133	-0.0556211	0.0380397	0.0439926	0.0681905	-0.011092	-0.0476701	-0.0612927	-0.0707876	-0.105453	-0.0056295	-0.0527458	0.0260411	0.0098707	0.0727292	-0.0068612	-0.0048798	0.0172558	0.0627355	0.74843				0.74843
134	-0.0491979	0.0236639	0.0350081	0.0603912	-0.0234426	-0.0453269	-0.0227805	-0.0719656	-0.100964	0.0015037	-0.0284621	0.0417038	0.0210052	0.0555428	-0.0323596	-0.0403942	0.0109432	0.0684269	0.74948				0.74948
135	-0.0389923	0.0303607	0.0282533	0.0783181	-0.0274507	-0.0748412	-0.026721	-0.0696336	-0.128226	0.0287362	-0.0451333	0.0199222	0.0066289	0.0611145	-0.001485	-0.0074216	0.0348549	0.0736221	0.755814				0.755814
136	-0.0544045	0.0226905	0.0239918	0.0660945	-0.0296692	-0.0832441	-0.0224674	-0.0596305	-0.11986	-0.0361672	-0.0249174	0.0304341	0.0377622	0.0777612	-0.0156631	-0.0179866	0.0042257	0.0631839	0.757032				0.757032
137	-0.0505752	0.0345319	0.0451506	0.069933	-0.0283199	-0.0787767	-0.0618879	-0.0600848	-0.105136	-0.0003915	-0.0399957	0.0227992	0.0190759	0.0661127	0.0005235	0.0170899	0.0149971	0.0724133	0.74489				0.74489
138	-0.055054	0.0231259	0.0251467	0.0650827	-0.0102021	-0.0706059	-0.0351224	-0.0708921	-0.097132	0.0246724	-0.0470674	0.0188696	0.0093629	0.0631174	-0.0186039	-0.0232745	0.0081989	0.0697921	0.766528				0.766528
139	-0.0366339	0.0243575	0.0367519	0.0621645	-0.0067591	-0.0699134	-0.0469493	-0.0769363	-0.104477	0.0271844	-0.0486097	0.0325429	0.0192923	0.058393	-0.0011474	0.0001801	0.0086592	0.0686608	0.750825				0.750825
140	-0.0460677	0.0270036	0.0205552	0.0724383	-0.0125562	-0.045031	-0.0539149	-0.080653	-0.13663	-0.0018494	-0.0309406	0.0395028	-0.0080911	0.0631235	0.0056822	-0.0392014	0.0312226	0.0769707	0.744737				0.744737
141	-0.041281	0.0493775	0.0356671	0.0906514	-0.0310556	-0.0803005	-0.0426669	-0.0807678	-0.130143	-0.0358546	-0.0283031	0.0278246	0.0085901	0.0557096	-0.0139396	-0.0245775	0.030357	0.0630698	0.75197				0.75197
142	-0.0421174	0.0317864	0.0265737	0.0810961	-0.0275482	-0.0613611	-0.0108474	-0.0807161	-0.131284	-0.0496735	-0.032376	0.0385579	0.0152662	0.0653298	-0.0154574	-0.0370182	0.0256438	0.0676688	0.747266				0.747266
143	-0.0437185	0.0471396	0.0434801	0.0856522	-0.0250983	-0.0664789	-0.0325343	-0.067289	-0.101779	-0.0304733	-0.0411462	0.0304812	0.0363991	0.0684401	-0.0008359	0.0112494	0.0244899	0.0674602	0.735203				0.735203
144	-0.0544674	0.02707	0.0262359	0.0745402	-0.0211226	-0.0846866	-0.0663783	-0.0781969	-0.123016	0.0135082	-0.0202941	0.0486996	0.0032898	0.0541227	-0.0111298	-0.0375028	0.0256607	0.0660462	0.755857				0.755857
145	-0.0474511	0.0345094	0.0395019	0.0677434	-0.0113047	-0.0590128	-0.0513509	-0.0838063	-0.110414	-0.0246883	-0.0456793	0.0184442	0.0199549	0.0609443	-0.005473	-0.0211381	0.0105954	0.0634246	0.761954				0.761954
146	-0.0455447	0.0374879	0.0434272	0.085768	-0.0238928	-0.0676241	-0.0343345	-0.079257	-0.124971	-0.0371339	-0.0303555	0.0362972	0.0084795	0.0582603	0.0023888	-0.0072384	0.0346827	0.0645433	0.745812				0.745812
147	-0.042295	0.0270986	0.0313835	0.07428	-0.0120924	-0.0368887	-0.0590441	-0.0756356	-0.113752	-0.0057535	-0.045961	0.0220056	0.0445361	0.0666938	0.0157954	0.0074779	0.0381525	0.0674362	0.746839				0.746839
148	-0.0409066	0.0381468	0.0309744	0.0636794	-0.0200253	-0.0468173	-0.0180701	-0.0645088	-0.127902	-0.0127275	-0.0414783	0.0197669	0.0527459	0.0594726	0.014923	0.004613	0.0147574	0.0628174	0.752886				0.752886
149	-0.0482825	0.0386773	0.0330547	0.0877576	-0.0191561	-0.0741443	-0.0688293	-0.0647232	-0.106916	0.0030924	-0.045653	0.0251056	0.0103198	0.0710696	0.0213802	-0.0095542	0.0359744	0.0749576	0.738126				0.738126
150	-0.0366745	0.0353047	0.0301405	0.0670892	-0.0135976	-0.0337902	-0.0283812	-0.0808232	-0.112977	-0.0463564	-0.0438772	0.0186483	0.022581	0.0638959	-0.0060765	-0.0351823	0.0064851	0.0750668	0.751413				0.751413
151	-0.0361687	0.0350716	0.0373699	0.0608664	-0.0198175	-0.0514391	-0.0329926	-0.0747868	-0.132647	0.0216648	-0.0360997	0.0375101	0.0444816	0.0679346	0.0046963	-0.0005443	0.0189597	0.0636789	0.738299				0.738299
152	-0.0482981	0.0434146	0.0321244	0.0885888	-0.0127468	-0.0418526	-0.0393047	-0.0822106	-0.124952	-0.0054324	-0.0356881	0.0372145	0.0027804	0.053857	-0.0103581	-0.0367733	0.0130215	0.0619458	0.75687				0.75687
153	-0.0420699	0.0337693	0.0370605	0.0719783	-0.019369	-0.0806282	-0.0575542	-0.064068	-0.103413	0.0437677	-0.0436238	0.0336752	0.0342722	0.0555621	-0.0162557	-0.0335792	0.0190704	0.0623883	0.752105				0.752105
154	-0.0405924	0.0462544	0.0443022	0.0765266	-0.0083609	-0.0482913	-0.008501	-0.0678201	-0.122314	-0.0502262	-0.0336115	0.0392356	0.0359188	0.0577033	-0.0007439	0.0020866	0.0141939	0.066358	0.727509				0.727509
155	-0.0527828	0.0370576	0.0392175	0.0833836	-0.0204786	-0.0531666	-0.0256814	-0.0778983	-0.115618	0.0149865	-0.0347597	0.0371259	0.0077396	0.0588509	-0.0086452	0.0061552	0.0181628	0.0714834	0.747857				0.747857
156	-0.0488825	0.0402256	0.0357491	0.0869471	-0.0293819	-0.058448	-0.0473459	-0.0733845	-0.109239	0.0052176	-0.0348042	0.0310221	0.0345249	0.0669715	0.0107679	-0.0232892	0.0288759	0.0754947	0.744565				0.744565
157	-0.0381252	0.0484322	0.0294885	0.0845941	-0.0249379	-0.0505437	0.0098366	-0.0705215	-0.13287	-0.0017328	-0.0417873	0.0309992	0.015373	0.0727344	0.0040222	-0.0231847	0.0293854	0.0710989	0.733103				0.733103
158	-0.0564085	0.0497603	0.0413606	0.0827592	-0.0124054	-0.0662262	-0.0035118	-0.0696085	-0.109271	0.0148239	-0.0466631	0.0377977	0.0114815	0.072767	-0.0061167	0.0049783	0.0178351	0.0717018	0.740346				0.740346
159	-0.0409636	0.0326146	0.0198387	0.0717765	-0.0260949	-0.0828971	-0.0649567	-0.0614581	-0.0988375	0.0091303	-0.0274061	0.0308945	0.0469461	0.0569239	-0.0109858	-0.0364324	0.013907	0.0731254	0.750827				0.750827
160	-0.0480334	0.044439	0.0483699	0.0842734	-0.0177237	-0.0811117	-0.0529125	-0.0709116	-0.110083	0.0060485	-0.0387719	0.0244377	0.0004247	0.0546521	-0.0148021	0.0118984	0.0061815	0.0642241	0.749048				0.749048
161	-0.0457082	0.0456329	0.0359112	0.0639784	-0.0156912	-0.0405346	-0.036089	-0.0686933	-0.122913	-0.0331536	-0.0233829	0.0466501	0.0071325	0.0709597	-0.0102241	0.0144038	0.0267862	0.0727129	0.729899				0.729899
162	-0.0527058	0.0420023	0.0460282	0.0782505	-0.0218648	-0.0752951	-0.0131926	-0.0814481	-0.110576	0.0324367	-0.0360693	0.0335314	0.0420969	0.0598351	-0.0075611	-0.0137732	0.0127789	0.0737781	0.745529				0.745529
163	-0.0507662	0.0348991	0.0376308	0.0595156	-0.0124841	-0.0833653	-0.0277641	-0.0674386	-0.107996	-0.0075842	-0.0472725	0.0308671	0.0244937	0.0613798	-0.0130759	-0.019609	0.0080441	0.0688506	0.754242				0.754242
164	-0.044813	0.0439142	0.0411169	0.0854262	-0.0132352	-0.0551592	-0.0316464	-0.0844191	-0.130939	-0.0058417	-0.0434903	0.0343993	0.0437098	0.0737982	0.0251478	-0.0250878	0.0202284	0.0641385	0.736635				0.736635
165	-0.0530918	0.0474257	0.0475187	0.0934442	-0.0159123	-0.0433917	-0.018608	-0.0830912	-0.143029	0.0182776	-0.0298983	0.0359147	0.0432496	0.0621429	0.0051633	0.0150139	0.0212545	0.0754878	0.737123				0.737123
166	-0.0478511	0.0286551	0.0233533	0.0559157	-0.0293711	-0.0799688	-0.0441286	-0.0666959	-0.111014	0.0348518	-0.0341399	0.0302492	-0.0046543	0.0703921	-0.003459	-0.0029545	0.0314568	0.0767316	0.747463				0.747463
167	-0.0424555	0.030715	0.0276098	0.0637564	-0.0141956	-0.0697011	-0.0075692	-0.0696549	-0.121894	-0.0321695	-0.0416782	0.0257153	0.0382026	0.0567949	-0.0027466	-0.016196	0.0253615	0.0743553	0.74612				0.74612
168	-0.0447659	0.0338058	0.0381458	0.0758085	-0.0251248	-0.0557992	-0.064801	-0.0816741	-0.12002	-0.0330741	-0.0363745	0.0202149	0.0024341	0.0580485	-0.0091864	-0.01688	0.0319439	0.0719584	0.754346				0.754346
169	-0.0402018	0.0464536	0.0377484	0.0730992	-0.023424	-0.0856366	-0.0029314	-0.0776614	-0.104689	-0.0127806	-0.0442083	0.0277671	0.0431078	0.0751428	0.0266421	0.0229068	0.0352039	0.0722093	0.735308				0.735308
170	-0.0453892	0.0397617	0.0268981	0.0680328	-0.023227	-0.06488	-0.0284382	-0.0806618	-0.128124	-0.0434561	-0.0346256	0.0308504	0.0258775	0.0662874	0.0058206	-0.0081278	0.0300702	0.0679678	0.753542				0.753542
171	-0.055199	0.0477203	0.0488017	0.0884055	-0.0255158	-0.0688042	-0.0122722	-0.0864593	-0.118658	-0.0192567	-0.0352183	0.0358045	0.0330762	0.0639505	0.0003923	-0.0310747	0.0207155	0.0753594	0.74412				0.74412
172	-0.0555754	0.0305802	0.0218966	0.0675131	-0.0144431	-0.0835291	-0.0475956	-0.0695111	-0.119798	0.017137	-0.0438543	0.0328595	0.0447567	0.0694337	0.0033048	-0.025912	0.013684	0.0714617	0.753662				0.753662
173	-0.0447093	0.0254064	0.0180005	0.0615439	-0.0303926	-0.0731478	-0.0439131	-0.0551666	-0.0862593	-0.0199826	-0.0342685	0.032889	0.005843	0.0546584	-0.0190179	-0.0447622	0.0068532	0.0613458	0.756235				0.756235
174	-0.0463751	0.044493	0.0430596	0.0870237	-0.0319033	-0.0845504	-0.0526688	-0.0720696	-0.114479	0.0157042	-0.0311525	0.0287758	0.0010614	0.0590536	-0.0058106	-0.0004659	0.0233474	0.0676883	0.75174				0.75174
175	-0.0560026	0.0390389	0.0317075	0.0682303	-0.0228623	-0.0920007	0.0016816	-0.063343	-0.105589	0.0071474	-0.0428471	0.0310252	0.0137222	0.0605996	0.0055769	0.0102929	0.0322727	0.0748642	0.744454				0.744454
176	-0.048201	0.0359552	0.0316178	0.0764544	-0.0248575	-0.0574703	-0.0181948	-0.0723156	-0.114136	-0.0138997	-0.0421949	0.0280324	0.0181809	0.0641835	-0.0157817	-0.010908	0.0229537	0.0716377	0.753954				0.753954
177	-0.0392822	0.0253889	0.0413433	0.0626725	-0.0138064	-0.0745324	-0.0647323	-0.076296	-0.123082	0.0040916	-0.0316287	0.0369683	0.0451986	0.0558609	-0.0081016	-0.0289731	0.0367956	0.0677925	0.745287				0.745287
178	-0.0391167	0.047723	0.0477083	0.0725458	-0.015371	-0.0697443	-0.0023037	-0.082742	-0.126007	0.0044896	-0.0216251	0.0466286	0.0359232	0.0673295	0.0043426	-0.0211498	0.0274518	0.0656934	0.731485				0.731485
179	-0.0405864	0.0394368	0.0371099	0.0645679	-0.0143434	-0.0395428	-0.0516109	-0.0627166	-0.114272	-0.0382227	-0.04084	0.0338806	0.0090485	0.0589473	0.0119916	-0.001195	0.0091367	0.0632271	0.741926				0.741926
180	-0.0422722	0.039427	0.0458087	0.0894033	-0.0272203	-0.0496179	-0.0309169	-0.0812537	-0.129256	-0.0091228	-0.0298987	0.0366243	-0.008721	0.0597826	0.0163419	0.0092532	0.0284305	0.0748419	0.743203				0.743203
181	-0.0435674	0.0411264	0.0393392	0.0699823	-0.030288	-0.080414	-0.064318	-0.0738575	-0.111636	-0.000241	-0.0436463	0.0209091	0.0351028	0.06782	-0.0107963	-0.0203482	0.0144289	0.0666345	0.758083				0.758083
182	-0.0360157	0.0440183	0.0240937	0.079636	-0.0185409	-0.0680375	-0.0529579	-0.0672373	-0.101184	0.0365781	-0.045	0.030076	0.0178947	0.0604333	-0.0020359	0.0037274	0.0173554	0.0668102	0.74329				0.74329
183	-0.0354708	0.0270598	0.0278537	0.0581466	-0.0087145	-0.0546478	-0.0441518	-0.0614024	-0.100252	-0.0177633	-0.0478282	0.0263152	0.0264404	0.0631979	-0.0031006	-0.0002011	0.0213707	0.067555	0.739483				0.739483
184	-0.0428964	0.0471504	0.0310516	0.0845184	-0.0319314	-0.0841631	-0.0179999	-0.0696797	-0.128295	0.0236112	-0.0284215	0.0377533	0.0052802	0.0585748	0.0143295	0.0144766	0.0261008	0.0630689	0.744762				0.744762
185	-0.0551036	0.0347222	0.0238408	0.0737526	-0.0251529	-0.0817633	-0.0070538	-0.0629807	-0.107002	-0.0368745	-0.0482045	0.0316102	0.0158255	0.0717614	0.0190068	-0.0299107	0.034913	0.073594	0.746287				0.746287
186	-0.0504681	0.0411036	0.0305564	0.0602138	-0.0205172	-0.0457636	-0.0074679	-0.0665398	-0.11817	-0.0176209	-0.0388814	0.0397203	0.0434964	0.0670731	0.0086959	-0.0350779	0.0169805	0.0630912	0.746422				0.746422
187	-0.0433237	0.0341438	0.0393957	0.0622048	-0.0301538	-0.043692	-0.0297276	-0.0664626	-0.125783	0.0309073	-0.0403053	0.0332596	0.0132951	0.0565363	-0.0031516	0.0074049	0.0256353	0.0674956	0.755269				0.755269
188	-0.0540639	0.038948	0.0223838	0.0593366	-0.0168141	-0.0744254	-0.0543683	-0.0738402	-0.125883	-0.0629639	-0.0221669	0.0296966	0.0401423	0.0616432	0.0101659	-0.020823	0.0369554	0.0628139	0.750535				0.750535
189	-0.055808	0.0251062	0.032749	0.0804491	-0.0165304	-0.0548811	-0.0238528	-0.0623523	-0.114187	0.0523892	-0.044309	0.0265811	0.0464624	0.0740832	0.0108096	-0.0027489	0.0370503	0.0649715	0.750245				0.750245
190	-0.0371853	0.0419624	0.0441614	0.0912645	-0.0309132	-0.0859218	-0.0174169	-0.075563	-0.129945	-0.0177364	-0.0343989	0.030118	-0.0017948	0.0755103	0.0180451	0.0125778	0.0355671	0.0640515	0.736737				0.736737
191	-0.0395718	0.0282732	0.0359528	0.0769209	-0.0255795	-0.0672614	-0.0401558	-0.0732035	-0.112372	-0.0212418	-0.0459152	0.0308325	0.0059996	0.069773	-0.0091211	-0.0129325	0.0194249	0.0688209	0.751425				0.751425
192	-0.0553044	0.0252269	0.0192295	0.0772836	-0.0205046	-0.0659183	-0.0465629	-0.0758704	-0.127488	0.0154754	-0.0476636	0.0356737	0.0072525	0.0651167	-0.0081595	-0.0381577	0.0292466	0.0766984	0.760399				0.760399
193	-0.0356991	0.0446147	0.0422613	0.090186	-0.0298432	-0.0758258	-0.0645214	-0.0617901	-0.0999046	0.0160866	-0.053757	0.0233569	-0.0009214	0.064551	-0.0156127	-0.0076397	0.0090315	0.0701905	0.744717				0.744717
194	-0.0353423	0.0374092	0.0242844	0.0642886	-0.0081688	-0.0670701	-0.0448503	-0.084498	-0.127707	-0.0471061	-0.0139474	0.0404821	-0.0053216	0.0584313	0.0079928	-0.0015128	0.0402404	0.0694293	0.736614				0.736614
195	-0.0474293	0.0235594	0.0279567	0.0703504	-0.0122006	-0.0482031	-0.0709013	-0.0770195	-0.115306	-0.0005197	-0.0321166	0.0262855	0.0085543	0.0526225	-0.004642	-0.0323452	0.0327859	0.0656877	0.762162				0.762162
196	-0.0550866	0.0295122	0.0174611	0.0757673	-0.027806	-0.0733847	-0.0109972	-0.063346	-0.108376	0.0100677	-0.0397572	0.0382176	0.0373	0.0732947	0.000699	0.0170157	0.0139611	0.0702196	0.744352				0.744352
197	-0.0436589	0.0296664	0.043093	0.0867755	-0.0306617	-0.0890702	-0.0468563	-0.0751574	-0.124339	-0.0287454	-0.0400807	0.0319869	-0.0012688	0.0740409	-0.0096249	0.0121078	0.0228334	0.0680779	0.744594				0.744594
198	-0.0356429	0.0295321	0.0295153	0.0661408	-0.0263855	-0.0457451	0.0001104	-0.0787127	-0.108556	-0.036452	-0.0370218	0.0393615	-0.0142644	0.0692521	0.0137206	0.0045802	0.0028899	0.0652025	0.746712				0.746712
199	-0.0474953	0.0469395	0.0426098	0.0682213	-0.0286987	-0.0619455	-0.0323976	-0.068893	-0.121442	0.0283989	-0.0461151	0.0195503	0.0174293	0.0587786	-0.0027585	-0.0066943	0.0180001	0.0699759	0.755587				0.755587
200	-0.0476554	0.0384086	0.0455894	0.0701592	-0.0236046	-0.0470118	-0.0586605	-0.0748066	-0.102652	-0.0184853	-0.032037	0.0232913	0.0055857	0.0636312	0.0122195	-0.0093669	0.0259852	0.0660857	0.750858				0.750858
201	-0.0449413	0.029129	0.0376587	0.0652659	-0.0222801	-0.0800752	-0.045315	-0.0596577	-0.10274	-0.0017486	-0.0325568	0.0353785	0.0413349	0.0745544	-0.008966	-0.0115067	0.0049075	0.071022	0.739697				0.739697
202	-0.0548613	0.0306635	0.0156073	0.0558331	-0.0299011	-0.0840199	-0.0371519	-0.0638294	-0.113102	-0.0325718	-0.0218174	0.0469812	0.0080752	0.05624	-0.0241897	-0.047956	0.0150567	0.0653616	0.760609				0.760609
203	-0.0374003	0.0488279	0.0415848	0.0878629	-0.0266366	-0.0473454	-0.0327154	-0.0763573	-0.129762	-0.0362294	-0.0238642	0.0339615	0.0170385	0.0731249	0.0137711	0.0201812	0.0294875	0.0700735	0.724202				0.724202
204	-0.0377417	0.0443051	0.0419154	0.0817629	-0.0118113	-0.0609523	-0.0427469	-0.081389	-0.136532	0.0152658	-0.0337663	0.0275073	0.0317443	0.0688029	0.0343165	-0.0007068	0.035026	0.0764979	0.729405				0.729405
205	-0.0399174	0.0392999	0.046055	0.0888956	-0.0235683	-0.0478765	-0.0691806	-0.0750275	-0.107671	-0.0130298	-0.0509221	0.0249615	0.0387231	0.0569115	0.0082662	-0.034346	0.0134819	0.0670891	0.752645				0.752645
206	-0.0401368	0.0261633	0.029391	0.0631029	-0.0251021	-0.0762155	-0.0625212	-0.0570341	-0.111266	-0.0127664	-0.0297105	0.0319532	0.0472137	0.0636005	0.0088227	-0.0240698	0.0088171	0.0624962	0.746864				0.746864
207	-0.0460132	0.0296187	0.0203861	0.0743485	-0.0147954	-0.0829661	-0.0034415	-0.0626244	-0.12697	-0.0376196	-0.0496961	0.0224914	0.0181305	0.0738299	0.0178341	0.0110547	0.0358001	0.0759163	0.749038				0.749038
208	-0.0499462	0.0395112	0.0329909	0.061467	-0.0126799	-0.0439695	-0.0272405	-0.0696332	-0.12844	-0.0396074	-0.0381268	0.0243076	0.0013869	0.0540707	0.0099462	-0.0074239	0.0421747	0.0655546	0.756315				0.756315
209	-0.0510412	0.0258002	0.0217096	0.0769622	-0.0292891	-0.0743138	-0.0529404	-0.0610987	-0.107081	0.0521901	-0.0467406	0.0231972	0.0285355	0.0639841	-0.0116627	0.0166611	0.0317542	0.0665006	0.75711				0.75711
210	-0.048029	0.0500546	0.0414863	0.0923797	-0.0117708	-0.0507111	-0.0211153	-0.0913964	-0.144745	0.0180375	-0.0193847	0.0475041	0.022543	0.0589396	-0.0120056	0.0143438	0.0322493	0.0638202	0.733703				0.733703
211	-0.0517907	0.0423893	0.0435503	0.0810836	-0.0125319	-0.0580487	-0.0397555	-0.0708635	-0.113024	-0.0374918	-0.0442178	0.0246568	0.0428095	0.0638396	0.0220099	-0.0042515	0.0375365	0.0735803	0.744568				0.744568
212	-0.0380842	0.0318858	0.0243872	0.0824102	-0.0093916	-0.0550224	-0.0637631	-0.0639317	-0.113787	0.0503387	-0.036515	0.0317207	-0.0069838	0.0656938	-0.0010021	0.0065052	0.032898	0.0710618	0.731634				0.731634
213	-0.0405642	0.0316126	0.0379359	0.0677926	-0.0226165	-0.0786268	-0.0660914	-0.0789847	-0.118605	-0.027976	-0.0194342	0.0344356	0.007678	0.0691888	0.0026199	-0.0259124	0.0242054	0.0742992	0.743739				0.743739
214	-0.041807	0.042995	0.0493077	0.0664069	-0.0208238	-0.0725366	-0.0312174	-0.0801157	-0.113982	-0.0190053	-0.0402378	0.0376997	0.0176402	0.0717345	-0.0110413	-0.0246689	0.0132699	0.0751264	0.737613				0.737613
215	-0.0392792	0.0497256	0.0392524	0.0739832	-0.0103886	-0.0680979	-0.0509037	-0.0862943	-0.109853	-0.0086334	-0.0397588	0.0367681	-0.009368	0.0631826	0.0154228	-0.0083693	0.0285104	0.0641445	0.744868				0.744868
216	-0.0434125	0.0330444	0.0389534	0.0662668	-0.0304878	-0.0614536	-0.0078038	-0.0614801	-0.111774	-0.0057419	-0.0550599	0.0306058	0.040997	0.0703462	0.0108498	0.0147924	0.0232353	0.0707842	0.749598				0.749598
217	-0.0548346	0.0296804	0.0301816	0.0566127	-0.0255058	-0.0633715	-0.048773	-0.0630162	-0.111902	-0.0326751	-0.0502373	0.0315255	0.0186884	0.0762927	-0.0153676	-0.0042183	0.0252465	0.0648982	0.752782				0.752782
218	-0.0519791	0.0337387	0.0260736	0.068833	-0.0181241	-0.0524157	-0.0556304	-0.0828095	-0.111437	0.0057867	-0.0433636	0.0374192	0.015649	0.05929	-0.0080893	0.0001659	0.034727	0.0640109	0.760741				0.760741
219	-0.0521641	0.0273617	0.0309948	0.0820195	-0.0223391	-0.0467824	-0.0570947	-0.0743525	-0.108689	0.0077627	-0.0277907	0.043379	0.0060223	0.0619391	-0.0097835	-0.0184436	0.0183534	0.0729466	0.748234				0.748234
220	-0.0429447	0.0495226	0.0477145	0.082027	-0.0068342	-0.0631044	-0.0457387	-0.0803817	-0.113702	-0.0560551	-0.048336	0.0241328	0.0501072	0.064579	0.0227001	-0.0166981	0.0416243	0.0650789	0.743761				0.743761
221	-0.0560523	0.0454542	0.0317543	0.0665061	-0.0245426	-0.0508727	-0.020132	-0.067644	-0.109267	-0.0252057	-0.0369941	0.0417817	-0.007326	0.0740635	0.0119247	0.0126472	0.0201602	0.0638149	0.739322				0.739322
222	-0.0459623	0.0492046	0.0335108	0.0769431	-0.0283465	-0.0617383	-0.0461444	-0.080092	-0.105445	-0.0078972	-0.0305975	0.0337532	0.0261478	0.0725973	0.0120868	-0.0106647	0.0256711	0.0627072	0.739075				0.739075
223	-0.0535885	0.0328568	0.032461	0.0587544	-0.018238	-0.0789907	-0.0483204	-0.0776585	-0.1293	0.0210836	-0.0292409	0.0348475	0.0092956	0.0558585	-0.0163212	-0.0202231	0.0385908	0.0698215	0.757642				0.757642
224	-0.0495351	0.043799	0.0468401	0.0802757	-0.0123466	-0.0695491	-0.0415194	-0.085092	-0.109851	0.0384827	-0.0333293	0.0332349	-0.0015169	0.07139	0.0233568	-0.0120517	0.0200122	0.0727771	0.739403				0.739403
225	-0.0352586	0.0474825	0.0328547	0.0759013	-0.0230452	-0.0489717	-0.0045018	-0.0726284	-0.116091	-0.0346366	-0.0428553	0.027147	0.0086975	0.0607986	-0.0063796	0.0018883	0.0189665	0.0743907	0.746506				0.746506
226	-0.0538123	0.0247079	0.0174012	0.0598254	-0.0292908	-0.0774997	-0.0715495	-0.0646554	-0.104361	0.0271914	-0.0422084	0.0264086	-0.0066952	0.0610607	-0.012167	0.0003102	0.0302334	0.0643537	0.764222				0.764222
227	-0.0531391	0.0243571	0.0147981	0.0635006	-0.0226555	-0.0574632	-0.0017197	-0.0710818	-0.0991264	-0.0297078	-0.0253178	0.032252	0.0179309	0.0724087	-0.0039779	-0.000671	0.0305319	0.0745125	0.750288				0.750288
228	-0.0444065	0.0462591	0.0437766	0.0676024	-0.0263383	-0.0475888	-0.000862	-0.0764846	-0.123691	-0.0109618	-0.0354874	0.0377129	0.0051718	0.0726738	0.0174963	-0.0241059	0.0192542	0.0725172	0.733575				0.733575
229	-0.0514252	0.0475015	0.0429733	0.0810215	-0.0240973	-0.0698625	-0.0318154	-0.0770415	-0.124061	-0.0024963	-0.0366911	0.0388267	0.0077165	0.0602649	0.020223	-0.0108148	0.0127852	0.073801	0.738817				0.738817
230	-0.0554088	0.0305099	0.0414261	0.0872242	-0.0146659	-0.0541417	-0.0081266	-0.0705621	-0.125099	-0.0033702	-0.0330712	0.0300063	-0.0017783	0.0627178	-0.0150691	-0.0326163	0.0118988	0.0627852	0.748676				0.748676
231	-0.047409	0.0254358	0.0336848	0.0614964	-0.0267558	-0.0460819	-0.059547	-0.0684324	-0.0968744	0.0380942	-0.03089	0.0333247	0.0284664	0.0577789	-0.0211264	-0.0116079	0.0105432	0.0625057	0.756367				0.756367
232	-0.0556913	0.0327373	0.0430368	0.0726717	-0.0309137	-0.0705072	-0.0453996	-0.0704629	-0.117738	-0.0108605	-0.0329224	0.0301802	0.0376317	0.0733827	0.003065	-0.0182729	0.0211899	0.0640702	0.753633				0.753633
233	-0.0363615	0.0258415	0.031296	0.0741025	-0.0241038	-0.0415713	-0.0610617	-0.072067	-0.105603	0.0035553	-0.0306869	0.0402825	0.0309906	0.0730007	-0.0049861	-0.0093982	0.0013744	0.0639139	0.734336				0.734336
234	-0.0547991	0.0439284	0.0216519	0.0799026	-0.0331458	-0.0839738	0.0025536	-0.0815424	-0.104689	-0.0331215	-0.0494994	0.0361272	0.0088393	0.0794036	0.0181899	-0.0254426	0.0162097	0.0649336	0.758259				0.758259
235	-0.0515785	0.0343515	0.0313053	0.0578871	-0.0212904	-0.0791638	-0.0378453	-0.0620457	-0.109291	0.038542	-0.0441414	0.0360086	0.0109748	0.0601724	0.006428	-0.0374735	0.026308	0.0704464	0.754682				0.754682
236	-0.0482389	0.0378573	0.0442619	0.081106	-0.0098103	-0.0819611	-0.0223083	-0.082998	-0.110246	-0.0055183	-0.0279353	0.0429507	0.0281891	0.0750239	0.0192501	0.0036507	0.0215158	0.0658248	0.73072				0.73072
237	-0.0367504	0.041007	0.029489	0.0816358	-0.0111702	-0.0782795	-0.024396	-0.0821594	-0.135922	-0.0600675	-0.0335734	0.0247964	0.0004141	0.0605921	0.027271	-0.0428178	0.0379708	0.0759978	0.739505				0.739505
238	-0.0368784	0.0465616	0.0265794	0.0703554	-0.0277901	-0.0661448	-0.040492	-0.0733662	-0.117165	-0.0100928	-0.0359329	0.0306811	0.0320633	0.0563291	-0.0063601	-0.0044775	0.0196221	0.0606655	0.754256				0.754256
239	-0.0413628	0.040206	0.0214376	0.0581673	-0.0220666	-0.0856004	-0.0303046	-0.0797524	-0.124603	-0.0191862	-0.0412478	0.0259112	0.027092	0.056925	-0.0095547	-0.0150316	0.0163487	0.062666	0.763199				0.763199
240	-0.046262	0.0295705	0.0167477	0.0579378	-0.02123	-0.0493695	-0.0017443	-0.0607345	-0.0949682	0.0340707	-0.0413011	0.0393087	0.0358475	0.0590128	-0.0242586	0.0132315	0.0250386	0.0626944	0.754212				0.754212
241	-0.0400185	0.0489278	0.0488288	0.0977872	-0.021675	-0.0396948	-0.0519108	-0.0878981	-0.117078	0.0133691	-0.0273981	0.0306599	0.0090229	0.0581516	0.0157856	-0.0176888	0.0186181	0.0600925	0.746232				0.746232
242	-0.0489861	0.0350614	0.0280869	0.055995	-0.0147212	-0.0675531	0.0078974	-0.0785412	-0.111224	0.0107687	-0.0268286	0.0400399	-0.0046848	0.056793	-0.0142188	-0.0102284	0.0175522	0.0674467	0.745448				0.745448
243	-0.044448	0.026597	0.0391646	0.0815235	-0.0319333	-0.0512343	-0.035098	-0.0602022	-0.124499	0.0425836	-0.0336875	0.0425591	0.0042517	0.0696782	-0.0016323	0.0207007	0.0154318	0.0624271	0.744997				0.744997
244	-0.0433124	0.0375794	0.0372607	0.0802051	-0.0092458	-0.0778026	-0.0133611	-0.0827916	-0.108936	-0.0021895	-0.041917	0.0336788	0.0099514	0.0636011	0.0088932	0.012444	0.0109865	0.0695229	0.745391				0.745391
245	-0.042858	0.0340805	0.0435365	0.0668195	-0.0206409	-0.0824794	-0.0303676	-0.0622191	-0.124589	-0.0514242	-0.0510603	0.0186515	0.0402977	0.0592578	0.0220336	-0.0404589	0.0259101	0.0652357	0.751432				0.751432
246	-0.0526025	0.0250382	0.0370107	0.0743642	-0.0117075	-0.0719407	-0.0106202	-0.0639208	-0.120133	-0.0010348	-0.0365788	0.0244966	0.0241087	0.0745149	0.0042612	0.0038822	0.0169439	0.0659547	0.743255				0.743255
247	-0.0429488	0.0402026	0.0419671	0.0914359	-0.0151207	-0.0506422	-0.0300973	-0.0745567	-0.111957	0.029086	-0.0367011	0.0266349	0.0063465	0.0632529	0.015469	0.0114485	0.0213178	0.0671943	0.738261				0.738261
248	-0.0475632	0.0253885	0.0281884	0.0693718	-0.0216047	-0.0808441	-0.0428665	-0.0745758	-0.100822	-0.0074466	-0.0342521	0.0267465	0.0261424	0.0553204	-0.0121864	0.0070468	0.0133602	0.059581	0.764994				0.764994
249	-0.0552918	0.0231312	0.0173922	0.078143	-0.0227796	-0.0880984	-0.0123099	-0.0616799	-0.0994744	0.0295933	-0.0464484	0.0363714	-0.004242	0.067227	-0.002483	0.0144926	0.0046053	0.0607389	0.754115				0.754115
250	-0.0427464	0.0401444	0.026119	0.0581044	-0.0263783	-0.0485033	-0.038287	-0.0646442	-0.0923821	-0.0208164	-0.0372528	0.0265689	0.0305778	0.0635435	-0.021499	-0.0050986	0.0211028	0.0678093	0.753101				0.753101
251	-0.0511892	0.0353975	0.0233702	0.0679264	-0.0321121	-0.079106	-0.0119546	-0.0670887	-0.0962322	-0.0014788	-0.0505516	0.0271733	0.007591	0.0576793	-0.0131617	-0.0176179	0.0284971	0.0645899	0.76659				0.76659
252	-0.035904	0.0317304	0.0192001	0.0701554	-0.0243151	-0.0724532	-0.042273	-0.0734326	-0.105274	-0.0238669	-0.0413721	0.0268301	-0.0005935	0.0680757	0.0114622	-0.0125434	0.0097647	0.0629989	0.754686				0.754686
253	-0.0425191	0.0232079	0.0212774	0.0507677	-0.0189184	-0.0640637	0.0030214	-0.0652618	-0.102028	0.0316806	-0.0314275	0.0414997	0.0095016	0.0673403	0.0118836	-0.0172237	0.028274	0.0627182	0.740142				0.740142
254	-0.0397745	0.0424534	0.0459792	0.0716186	-0.0201208	-0.0735334	-0.0631752	-0.0829077	-0.113897	-0.0096403	-0.0371353	0.0335139	0.0185308	0.0521313	0.01542	-0.0142731	0.0302376	0.0754184	0.741691				0.741691
255	-0.0352558	0.0446425	0.0389806	0.0843951	-0.0151416	-0.077196	-0.0401918	-0.0864541	-0.113493	0.0113735	-0.0409263	0.0313935	0.0350202	0.0600877	0.0047046	-0.0070662	0.0115097	0.0607262	0.749496				0.749496
256	-0.0527287	0.0291159	0.0399413	0.0751192	-0.0270285	-0.0601901	-0.0391669	-0.0642962	-0.0959695	-0.0129597	-0.0504671	0.0209617	0.0002455	0.0644907	0.0022937	-0.0064985	0.0307208	0.0690595	0.757457				0.757457
257	-0.0434194	0.0262296	0.0382625	0.0780573	-0.0233498	-0.0598229	-0.0614821	-0.0617311	-0.108343	0.0548753	-0.0541163	0.0243195	0.0005777	0.0644262	0.0141794	-0.0236758	0.0349125	0.0742457	0.747248				0.747248
258	-0.0534635	0.0310131	0.0216059	0.0721238	-0.0140429	-0.0849682	-0.0637492	-0.0692619	-0.112089	-0.0167501	-0.0410148	0.0240246	0.0035611	0.0585043	0.0119275	-0.014592	0.0427159	0.0761003	0.752363				0.752363
259	-0.0369143	0.0340296	0.0334479	0.0602072	-0.0136099	-0.0648346	-0.0347333	-0.0826721	-0.112543	-0.0491052	-0.0423551	0.0282674	0.0303274	0.0734069	-5.21e-05	-0.0188726	0.0141531	0.0621115	0.746218				0.746218
260	-0.0468693	0.0426193	0.027863	0.075185	-0.0264655	-0.0536603	-0.0372896	-0.0614959	-0.110783	-0.0151515	-0.0266902	0.0424426	0.0202792	0.0772791	-0.0030176	-0.0142838	0.022167	0.06883	0.729718				0.729718
261	-0.049663	0.04395	0.0422886	0.0799271	-0.0144019	-0.0414727	-0.0142921	-0.0772727	-0.126753	-0.0420388	-0.0457062	0.0291541	0.0314693	0.0733154	-0.0002121	-0.010909	0.0372161	0.0736732	0.744279				0.744279
262	-0.0441734	0.0269237	0.0357694	0.0821361	-0.0160999	-0.0758222	-0.0403663	-0.0673294	-0.104389	0.0010523	-0.048492	0.0231627	0.0025762	0.0525955	-0.0074817	-0.0347668	0.0256673	0.0751973	0.756485				0.756485
263	-0.0454764	0.023092	0.0246772	0.0787105	-0.018124	-0.0613243	-0.0540414	-0.0648902	-0.112588	0.0277637	-0.0402582	0.0269045	0.0016214	0.0620317	0.0070943	-0.0279222	0.0205756	0.070047	0.753538				0.753538
264	-0.0525427	0.0352088	0.0294385	0.063971	-0.0268849	-0.0673608	-0.0484768	-0.0673613	-0.104474	0.0140575	-0.030808	0.0385758	0.0358187	0.0555763	-0.0116375	-0.0364768	0.0076658	0.0685903	0.755875				0.755875
265	-0.0556003	0.03476	0.0329385	0.0593214	-0.0169029	-0.0714242	-0.0215038	-0.0695581	-0.116848	-0.0410857	-0.0340704	0.0246574	0.0431501	0.0758495	0.016979	-0.0237895	0.0209886	0.0649067	0.748849				0.748849
266	-0.0544679	0.0502674	0.0349695	0.0881368	-0.0148649	-0.0774062	-0.0465223	-0.0726778	-0.128728	0.023597	-0.0378941	0.0337543	0.0391942	0.0697256	0.0107025	-0.0040581	0.0241134	0.0639735	0.742916				0.742916
267	-0.0367587	0.0433688	0.0259946	0.0781111	-0.0289841	-0.0616769	-0.0534168	-0.0595388	-0.0986622	-0.0116858	-0.0324426	0.0394454	0.0267236	0.0677186	0.011047	-0.0090712	0.0245834	0.0626551	0.73681				0.73681
268	-0.0442902	0.0423097	0.034839	0.0704995	-0.0145086	-0.0680537	-0.0092154	-0.075158	-0.132456	-0.0597417	-0.0300967	0.044319	0.0204707	0.0764551	-0.0033626	0.008918	0.0163723	0.0671124	0.732752				0.732752
269	-0.0523623	0.0452212	0.0335354	0.063208	-0.0159755	-0.0639764	-0.0173564	-0.0691149	-0.121584	-0.050982	-0.0231553	0.0359404	0.0162019	0.0756004	0.0016985	-0.0038031	0.0160353	0.06765	0.739284				0.739284
270	-0.0445118	0.0316791	0.0168482	0.0637332	-0.0127434	-0.0476723	-0.0484195	-0.0615062	-0.109695	0.0382827	-0.0300163	0.0299757	0.0307865	0.0664248	0.0085662	-0.0126592	0.0216012	0.0619238	0.740271				0.740271
271	-0.0445876	0.041075	0.0320551	0.0869565	-0.0192645	-0.048175	-0.0537273	-0.0678472	-0.122585	0.0048798	-0.0479986	0.0255434	0.010032	0.0725301	0.0205636	-0.0097458	0.0238914	0.0656261	0.747887				0.747887
272	-0.0513789	0.0322408	0.0442395	0.0649735	-0.0129229	-0.0655486	-0.0075813	-0.0773994	-0.103169	-0.0271838	-0.0279794	0.0271571	0.0049789	0.0724186	-0.0051351	-0.0133286	0.0097861	0.0669598	0.747006				0.747006
273	-0.0487818	0.0506169	0.0251114	0.0770086	-0.0146449	-0.051479	-0.0326072	-0.0737071	-0.128615	-0.0126475	-0.0293496	0.0348205	0.0413888	0.0728071	-0.0072167	0.0184905	0.0174052	0.0621934	0.737976				0.737976
274	-0.0478804	0.0476133	0.0339137	0.0734569	-0.0279879	-0.0709103	-0.0520887	-0.0704568	-0.124398	-0.0359355	-0.0202731	0.0402145	0.0434166	0.0727404	-0.0037562	0.0008112	0.0153644	0.0613729	0.737205				0.737205
275	-0.0524586	0.0464409	0.0337066	0.0768349	-0.0114174	-0.0770359	-0.0243592	-0.0853443	-0.109951	-0.0138693	-0.0467375	0.03291	0.0349542	0.0673952	0.0215906	-0.031634	0.0437608	0.0643593	0.744761				0.744761
276	-0.0524154	0.0414344	0.0250994	0.0695113	-0.0320243	-0.0739855	-0.0013087	-0.068198	-0.118469	-0.0223754	-0.03704	0.032604	0.0304972	0.0705348	-0.0192215	-0.0124065	0.0114798	0.0705602	0.754425				0.754425
277	-0.0372366	0.0467797	0.0269126	0.0632629	-0.0152686	-0.036501	-0.0435492	-0.0821428	-0.136799	-0.057971	-0.0357009	0.0294617	0.0242172	0.0639702	0.0025075	-0.0294497	0.0245412	0.0718617	0.74601				0.74601
278	-0.0416059	0.0299828	0.0324107	0.061497	-0.0232946	-0.0557596	-0.0003981	-0.0644379	-0.11831	-0.0028331	-0.0433537	0.028794	0.0027884	0.0649875	0.0139209	0.0125433	0.034754	0.0761035	0.738858				0.738858
279	-0.0368031	0.0447636	0.0431872	0.0646164	-0.0197535	-0.0470538	-0.0555531	-0.0711337	-0.107937	-0.0197455	-0.0464432	0.0303632	0.0415887	0.0609025	0.0219998	-0.0100344	0.0284936	0.0661948	0.743596				0.743596
280	-0.0441007	0.02809	0.0350131	0.0778556	-0.0089655	-0.0541294	-0.060697	-0.082026	-0.123093	0.0309248	-0.0295519	0.0444031	0.0383028	0.0645076	0.0164544	0.0206784	0.0379581	0.0646498	0.740057				0.740057
281	-0.0542375	0.0451342	0.0358648	0.0893665	-0.0144096	-0.0673744	-0.004964	-0.0863459	-0.119919	0.0247394	-0.0263689	0.042152	-0.0081296	0.0541913	0.0014821	0.0056624	0.0320389	0.0680763	0.74351				0.74351
282	-0.0558777	0.0246794	0.0167575	0.0557857	-0.0259192	-0.0620368	-0.0216279	-0.0555457	-0.0891149	0.0214094	-0.0443992	0.0381298	0.0401654	0.0643994	0.0055833	-0.0036503	0.0209918	0.0639126	0.758782				0.758782
283	-0.0427341	0.0272241	0.0210742	0.0568199	-0.0233712	-0.0427794	-0.0371935	-0.062096	-0.122821	-0.0034223	-0.0462289	0.0291501	0.0409216	0.0656294	-0.0126841	0.0088998	0.0062568	0.0678998	0.753306				0.753306
284	-0.0542875	0.0438543	0.0343495	0.0852856	-0.0204132	-0.067466	-0.0232548	-0.0651431	-0.125182	0.006672	-0.0437215	0.0296674	0.0462234	0.0657329	-0.0058625	-0.0074982	0.0241464	0.0680403	0.749715				0.749715
285	-0.0551471	0.0431411	0.0424685	0.0664316	-0.0219964	-0.083838	0.0050731	-0.0793632	-0.108532	-0.0122537	-0.0280748	0.035669	0.0342342	0.0600059	0.0055442	-0.033612	0.019914	0.0643205	0.747623				0.747623
286	-0.0442619	0.0272778	0.0200856	0.0703141	-0.0295076	-0.0593768	-0.0205882	-0.0600327	-0.0961246	-0.0176239	-0.0352173	0.0437341	-0.0093782	0.065469	0.0076132	0.0040399	0.031388	0.0692631	0.737095				0.737095
287	-0.0363359	0.0366218	0.0415463	0.080112	-0.0070803	-0.0538305	-0.0122232	-0.0792235	-0.123863	0.0350058	-0.0401028	0.0350672	0.0133414	0.0690552	0.001872	0.0193846	0.0251008	0.0771176	0.731439				0.731439
288	-0.0405819	0.0232645	0.0131974	0.0662414	-0.0126205	-0.0477269	-0.0629385	-0.0761393	-0.117582	-0.0392731	-0.0406004	0.0291668	0.0125654	0.0532558	0.0002576	-0.0094142	0.0304811	0.0766933	0.750314				0.750314
289	-0.0398036	0.0314508	0.0233704	0.060867	-0.0125853	-0.0346873	-0.0404481	-0.0736049	-0.114624	-0.0317527	-0.0395648	0.0293998	0.0175068	0.0701628	-0.0139988	-0.0059144	0.0146433	0.0647973	0.742942				0.742942
290	-0.0365298	0.0289361	0.0246643	0.0759787	-0.0288571	-0.0805403	-0.0491266	-0.075919	-0.119664	0.0002385	-0.0405708	0.0218906	0.0424181	0.0700069	0.0084222	-0.0217353	0.0193844	0.0686022	0.754938				0.754938
291	-0.0548614	0.0400826	0.0335766	0.070405	-0.0099938	-0.0682933	-0.0204816	-0.0813957	-0.128769	-0.0465953	-0.0339307	0.0276931	0.0164258	0.0569505	0.0002238	-0.0404397	0.0148863	0.0739992	0.751193				0.751193
292	-0.0426276	0.0292198	0.0271833	0.0728839	-0.0099088	-0.0571003	-0.0210667	-0.0815618	-0.120285	-0.0276522	-0.0404696	0.0338217	0.011467	0.0596086	0.0020623	-0.001357	0.0326929	0.0759699	0.74801				0.74801
293	-0.0407426	0.0231848	0.0220932	0.0690334	-0.0126748	-0.0622618	-0.0693319	-0.0728106	-0.128071	-0.0121074	-0.0375484	0.0283837	0.0181742	0.0649924	0.0156439	-0.0134748	0.0170752	0.0727684	0.743977				0.743977
294	-0.0407851	0.0255066	0.0336663	0.0587335	-0.0265843	-0.0609644	-0.0129234	-0.0692638	-0.124068	-0.0509349	-0.035526	0.032079	0.0430681	0.059304	-0.0164468	-0.0301618	0.0085818	0.0718504	0.751118				0.751118
295	-0.0423338	0.0380825	0.045576	0.0746792	-0.0141069	-0.0592237	-0.0659326	-0.0704899	-0.0999003	-0.018163	-0.02911	0.0432313	0.0245474	0.0556592	-0.0070348	-0.0137774	0.0294267	0.066735	0.737641				0.737641
296	-0.0467044	0.0426846	0.0394788	0.0809732	-0.0191894	-0.0447639	0.0036894	-0.0878437	-0.127955	0.0225851	-0.0474457	0.0306343	0.0344404	0.0583454	0.0030432	0.0042039	0.0295877	0.0680383	0.747881				0.747881
297	-0.048395	0.0405856	0.0234637	0.0864972	-0.0242567	-0.0758285	-0.00543	-0.0616982	-0.122778	0.038198	-0.0337355	0.0336284	0.0187975	0.0670218	-0.0128114	0.0161637	0.0157525	0.0726542	0.740651				0.740651
298	-0.0538279	0.0317734	0.022288	0.0842827	-0.0151745	-0.0462932	-0.0275479	-0.074016	-0.106859	0.0151612	-0.0496787	0.0293975	0.0297549	0.0729334	-0.0091729	0.0040294	0.0195679	0.0634779	0.753231				0.753231
299	-0.0374998	0.0376347	0.045765	0.0884807	-0.0226358	-0.0530899	-0.0655567	-0.0823209	-0.125351	0.0102195	-0.0285265	0.0277147	0.0313364	0.067963	0.0151735	0.008158	0.0129261	0.067954	0.736787				0.736787
300	-0.0549328	0.0274895	0.0337035	0.074659	-0.0208379	-0.078132	-0.0247592	-0.0762179	-0.101468	0.0307319	-0.0479211	0.0248999	0.041179	0.0575012	0.0136617	-0.0221716	0.0343204	0.0684661	0.758931				0.758931
301	-0.0380208	0.0489863	0.0520395	0.0897613	-0.008259	-0.0721141	-0.0276812	-0.07268	-0.108845	0.0005048	-0.0369306	0.026721	0.0296814	0.0697099	0.0153366	-0.0204377	0.0162473	0.0665373	0.726997				0.726997
302	-0.0431422	0.0231362	0.0236395	0.066483	-0.0298049	-0.0720819	-0.0225251	-0.0720465	-0.108593	0.0198051	-0.0336635	0.035546	0.0073782	0.056646	0.0027163	-0.0212102	0.0181317	0.0741673	0.752222				0.752222
303	-0.0404426	0.0303495	0.018348	0.0791105	-0.0262792	-0.0640479	-0.0181754	-0.0652831	-0.109669	0.0405047	-0.029798	0.0312093	0.0437973	0.0644675	0.01273	-0.0183563	0.0094818	0.0642643	0.746436				0.746436
304	-0.0474485	0.0433569	0.039791	0.0737924	-0.0165962	-0.0527246	-0.0200717	-0.0864593	-0.11492	-0.0545472	-0.0387951	0.0368902	0.0009226	0.0645485	0.0048408	0.0010616	0.0068266	0.0672235	0.750443				0.750443
305	-0.0401113	0.0421798	0.04374	0.0788364	-0.0240633	-0.0605109	-0.0320969	-0.0806614	-0.10677	0.0407124	-0.0497903	0.0283657	0.0433576	0.0661687	-0.0071426	-0.0171696	0.0317586	0.0645494	0.749986				0.749986
306	-0.041681	0.0448532	0.0303674	0.0599939	-0.0076135	-0.0358432	-0.0467821	-0.0747911	-0.129623	-0.0074005	-0.037084	0.031934	0.0200631	0.0553511	-0.0135144	0.004362	0.0278151	0.0695477	0.741082				0.741082
307	-0.0562452	0.0448197	0.0216885	0.0694206	-0.0297313	-0.0548538	-0.0066503	-0.0608485	-0.114709	-0.0522277	-0.0465901	0.0244373	0.0488591	0.0643175	-0.0021053	-0.0175441	0.0287977	0.0692745	0.757064				0.757064
308	-0.046501	0.0438679	0.048001	0.0815912	-0.0173889	-0.0593381	-0.0141251	-0.0876526	-0.109778	0.014855	-0.027472	0.0421467	0.034912	0.0580326	0.0023059	-0.029161	0.030873	0.0620035	0.741901				0.741901
309	-0.0365582	0.0308746	0.0404348	0.0791718	-0.0267785	-0.0488283	-0.012289	-0.0665275	-0.120923	-0.0343562	-0.0442738	0.0250158	0.026086	0.0759043	-0.0002767	-0.0217202	0.0143385	0.071448	0.742242				0.742242
310	-0.0474315	0.0328049	0.0423619	0.0679232	-0.0228687	-0.073823	-0.0234758	-0.0662325	-0.121568	0.027972	-0.0343056	0.0254412	0.0072742	0.057469	-0.0065661	0.0121668	0.0258444	0.0690369	0.751683				0.751683
311	-0.0423911	0.039313	0.0226353	0.0722045	-0.0175172	-0.0721625	-0.0603206	-0.0666509	-0.0966905	-0.0152856	-0.0369993	0.0403568	-0.008155	0.063763	-0.0080353	0.0075027	0.0067891	0.0658143	0.742075				0.742075
312	-0.0475981	0.0488309	0.0473293	0.0880579	-0.0173369	-0.0733148	-0.0229505	-0.0866235	-0.122581	0.0193991	-0.0267073	0.0322578	0.0447336	0.0637084	0.0067745	-0.0114628	0.0425557	0.0623249	0.744967				0.744967
313	-0.0375062	0.0332877	0.024107	0.0593382	-0.0227953	-0.0832701	-0.0624688	-0.0675798	-0.10495	0.0033492	-0.0490409	0.0214899	0.0483154	0.0648603	-0.0002053	0.01157	0.0271621	0.0686558	0.755185				0.755185
314	-0.0536594	0.0475847	0.0470908	0.0726873	-0.0276593	-0.0583379	-0.0432944	-0.0694284	-0.123187	-0.0193522	-0.0405257	0.0316312	0.0405816	0.0630288	0.0163064	0.0037392	0.0202733	0.0631173	0.745759				0.745759
315	-0.0510252	0.0388789	0.0240318	0.0579677	-0.0180411	-0.0633965	-0.0194149	-0.0761659	-0.13033	-0.0392725	-0.0288395	0.0407796	0.0129077	0.0637388	-0.001423	-0.0299161	0.0305512	0.0768518	0.748366				0.748366
316	-0.0401221	0.0304044	0.0340609	0.061926	-0.0200728	-0.0560191	-0.0084478	-0.0732316	-0.115887	0.0187041	-0.0497684	0.0311036	0.0212276	0.0565664	-0.018301	0.000604	0.0314455	0.0689115	0.755365				0.755365
317	-0.0432953	0.0263189	0.0217381	0.0705662	-0.0223833	-0.0534665	-0.0505026	-0.0654404	-0.0975082	0.0197098	-0.0501232	0.0169022	-0.0069343	0.0541623	-0.0008578	-0.0048668	0.021634	0.0663685	0.765276				0.765276
318	-0.0401201	0.0400886	0.0386349	0.0839536	-0.0131228	-0.0379232	-0.0004376	-0.0691203	-0.12643	-0.0042824	-0.037703	0.0415537	0.0426939	0.0748622	-0.0047149	-0.010768	0.0287892	0.0641262	0.725028				0.725028
319	-0.0372554	0.0457818	0.0507553	0.090209	-0.0151226	-0.0757249	-0.0224792	-0.0652707	-0.130736	0.0104637	-0.0464084	0.0353056	0.0274003	0.0565778	0.0227077	-0.0215413	0.0174398	0.0617556	0.74114				0.74114
320	-0.0464372	0.0499095	0.0294567	0.0745816	-0.0093477	-0.0642113	0.0034396	-0.0678746	-0.132329	-0.0623318	-0.0291561	0.0305731	0.0130618	0.0565409	0.0157507	-0.0253752	0.0423884	0.0736213	0.738859				0.738859
321	-0.040747	0.0262486	0.0184782	0.0530228	-0.0096125	-0.0345865	-0.0551227	-0.0830112	-0.114558	0.0305414	-0.0300902	0.0284	0.0126381	0.0658151	-0.0082099	-0.0122416	0.0196947	0.070178	0.748966				0.748966
322	-0.0362685	0.0398024	0.0204916	0.0832853	-0.0141231	-0.0475234	-0.0185802	-0.0787345	-0.117895	-0.0251491	-0.04125	0.0321172	0.0262325	0.0732163	0.0084803	0.0018024	0.0099332	0.0718044	0.735737				0.735737
323	-0.0540978	0.0415532	0.0473103	0.0715854	-0.0269848	-0.0668069	-0.0125198	-0.0794504	-0.130398	-0.033417	-0.0482875	0.0215505	0.0293965	0.075191	0.0038243	-0.0097987	0.0257703	0.0703712	0.756018				0.756018
324	-0.0380367	0.0309028	0.0184811	0.0585166	-0.0225582	-0.0829694	0.0022238	-0.0749796	-0.119529	-0.0359678	-0.0408362	0.0291766	0.0257072	0.0575988	-0.0037059	-0.021893	0.0104667	0.0729095	0.760779				0.760779
325	-0.045697	0.0271882	0.0343838	0.0588798	-0.0110209	-0.0597068	-0.0171449	-0.0700246	-0.124964	0.0387517	-0.0305279	0.0267605	0.0427641	0.0620571	0.0203652	0.0088865	0.020767	0.0644278	0.744103				0.744103
326	-0.0468671	0.0492501	0.0241189	0.077618	-0.0236239	-0.0708458	-0.0489568	-0.0767874	-0.131666	-0.0536709	-0.0266597	0.0456376	0.0039328	0.0719907	-0.0024481	0.0065588	0.0117325	0.0627028	0.737643				0.737643
327	-0.0423994	0.0465904	0.0333105	0.0611709	-0.0203272	-0.0817629	0.0015173	-0.0614847	-0.0925465	-0.0009922	-0.0561752	0.0360804	-0.0108925	0.0597435	-0.0176788	-0.0099699	0.0313257	0.0637342	0.752391				0.752391
328	-0.0479381	0.0265595	0.0231069	0.0742428	-0.0286206	-0.0656088	-0.0237761	-0.0743011	-0.102686	0.0116867	-0.0377092	0.0368963	-0.010144	0.073402	-0.0236348	-0.0144771	0.0144754	0.0638284	0.751605				0.751605
329	-0.0559751	0.0314256	0.0323978	0.0684388	-0.0214964	-0.0648917	-0.0695635	-0.0725837	-0.100561	-0.0273718	-0.0286554	0.0391764	0.0160406	0.05603	-0.0064843	-0.01617	0.0129234	0.0646798	0.756975				0.756975
330	-0.0482957	0.0236322	0.0276785	0.0551463	-0.0181486	-0.0724129	-0.0483242	-0.0779185	-0.127438	-0.0266295	-0.0346732	0.0223319	0.0271934	0.0704334	0.0218069	-0.0230753	0.0338175	0.073839	0.755974				0.755974
331	-0.0543165	0.0462188	0.0335246	0.0872946	-0.0338181	-0.0805469	-0.0443735	-0.068398	-0.123043	-0.0185465	-0.0379407	0.0260752	0.033324	0.069302	-0.0056574	-0.0114808	0.011729	0.0711587	0.749757				0.749757
332	-0.0383819	0.0316273	0.0431854	0.0835382	-0.0287901	-0.0653865	-0.0356649	-0.0602063	-0.110393	0.0225604	-0.0372972	0.0317613	-0.0003184	0.0657227	0.0107955	-0.0035098	0.0118716	0.0679829	0.736953				0.736953
333	-0.0477448	0.039178	0.0330037	0.0812446	-0.023218	-0.0786507	-0.0558288	-0.070763	-0.104409	-0.0115484	-0.0484009	0.0293639	0.0090068	0.0577952	0.0027863	-0.0122197	0.0180988	0.0726419	0.753826				0.753826
334	-0.048952	0.0298652	0.0209748	0.0632403	-0.0247087	-0.0552965	-0.0343898	-0.0767328	-0.119235	-0.0431193	-0.0230085	0.034602	0.0267514	0.0743987	0.0170255	-0.0339356	0.0343802	0.0707393	0.742339				0.742339
335	-0.0425479	0.0336842	0.0429521	0.0714129	-0.0135375	-0.0623724	-0.0083546	-0.069472	-0.104056	-0.0149008	-0.052282	0.0331448	0.0246619	0.0714248	0.0141311	-0.0271199	0.0373956	0.0765182	0.736342				0.736342
336	-0.0369836	0.0408815	0.0462604	0.0922223	-0.0135467	-0.0747458	-0.0411466	-0.0739848	-0.136629	0.036622	-0.028268	0.0274835	-0.002978	0.057452	0.0207072	-0.0224771	0.0188605	0.0610444	0.738828				0.738828
337	-0.0501559	0.049586	0.0480966	0.0702761	-0.0211371	-0.0630029	-0.048457	-0.0788198	-0.128366	-0.0546862	-0.043463	0.0346531	0.0041779	0.055141	0.0103441	-0.0266647	0.0208441	0.0745681	0.754006				0.754006
338	-0.0523564	0.0339713	0.0359185	0.0732597	-0.012145	-0.0739678	-0.0462411	-0.0687988	-0.124734	-0.0272475	-0.0276754	0.0344234	0.0052673	0.0571092	0.0178645	-0.0338032	0.0160732	0.0709132	0.747984				0.747984
339	-0.0368273	0.0305481	0.0411995	0.0591953	-0.0237425	-0.0407173	-0.0087127	-0.0605888	-0.123942	-0.047712	-0.0235671	0.0301784	0.0203891	0.068533	-0.0160352	-0.0268853	0.0074034	0.0731159	0.736996				0.736996
340	-0.0391529	0.0260115	0.0417054	0.0710841	-0.0285992	-0.0421253	-0.0458153	-0.0701352	-0.11257	0.0494106	-0.0362692	0.0375245	0.0429075	0.0562557	-0.0141131	-0.0213895	0.0237357	0.0691686	0.744308				0.744308
341	-0.0548477	0.0384401	0.042886	0.0841367	-0.0231121	-0.0714979	-0.016732	-0.0709053	-0.100284	-0.0172433	-0.0371112	0.0251002	0.0057562	0.0644641	0.0050699	-0.0176303	0.0210958	0.0684304	0.747023				0.747023
342	-0.0539305	0.0463624	0.0494701	0.0864115	-0.0087845	-0.0561662	-0.0030917	-0.087796	-0.123126	-0.0621318	-0.0465028	0.0178396	0.0061641	0.0631573	0.017768	-0.024797	0.0224392	0.0668394	0.752689				0.752689
343	-0.0472841	0.0413032	0.0301203	0.0748166	-0.0306048	-0.0497102	-0.0529237	-0.0761618	-0.101329	-0.0141363	-0.0263464	0.0429955	0.012642	0.0742603	-0.0168101	0.0045182	0.006725	0.068433	0.742824				0.742824
344	-0.0452462	0.039103	0.0462597	0.0938873	-0.0226756	-0.0656869	-0.0219034	-0.0778734	-0.117884	0.0306254	-0.0332085	0.026248	0.0235705	0.0554807	-0.0093442	0.0141302	0.0189461	0.0746641	0.743321				0.743321
345	-0.0544366	0.0245768	0.0341287	0.0795139	-0.0197199	-0.0830728	-0.0793731	-0.0603232	-0.102777	0.0134088	-0.034456	0.0301355	0.0284979	0.0526808	-0.0244525	-0.016419	0.0241361	0.0695544	0.758819				0.758819
346	-0.0517835	0.0321611	0.0210004	0.0628254	-0.0311074	-0.0509222	-0.0277871	-0.0791941	-0.118121	-0.0218452	-0.0430885	0.031527	-0.0027326	0.0602873	-0.0005609	-0.0253769	0.0244094	0.0726504	0.766726				0.766726
347	-0.0561125	0.0373248	0.023325	0.0571507	-0.0264788	-0.0719036	-0.0191632	-0.0705121	-0.112817	-0.0564675	-0.0335617	0.029841	-0.0012319	0.066907	-0.0216058	-0.0176483	0.0218207	0.0643895	0.763829				0.763829
348	-0.0374478	0.0263972	0.0207205	0.0503212	-0.0151306	-0.0361153	-0.0520247	-0.0806111	-0.114784	0.0068299	-0.0384622	0.0268205	0.0122984	0.0619055	0.0137658	-0.0371309	0.0353022	0.0744222	0.753195				0.753195
349	-0.050953	0.0287215	0.0160933	0.0615601	-0.0315472	-0.08015	-0.0009523	-0.0633572	-0.09842	0.0326167	-0.0496721	0.0287662	0.0416982	0.0621724	0.0042496	0.0144131	0.0117932	0.0703876	0.759943				0.759943
350	-0.0377965	0.032118	0.0172861	0.072338	-0.0172099	-0.0544775	-0.0039183	-0.0713357	-0.135463	-0.0500731	-0.0413187	0.0316079	0.0349072	0.0617434	-0.0058944	-0.0141332	0.0189845	0.0746972	0.746602				0.746602
351	-0.0432429	0.0411061	0.0304318	0.0721541	-0.019324	-0.0607925	0.0041584	-0.0783749	-0.137283	-0.0048807	-0.0277702	0.0436727	0.0422141	0.069759	0.0196026	-0.0146552	0.0331458	0.0661128	0.732518				0.732518
352	-0.0459433	0.0244591	0.038236	0.0737094	-0.0241377	-0.0438604	-0.0715263	-0.0599565	-0.125184	0.0502704	-0.0369117	0.0306273	0.047757	0.0761063	0.0018225	0.0152238	0.0354084	0.0638251	0.739903				0.739903
353	-0.0393582	0.0252521	0.0245938	0.0770254	-0.0254506	-0.0442894	-0.0274375	-0.0770982	-0.114023	0.0355827	-0.0480254	0.0307623	0.0038312	0.0632527	-0.0227144	-0.005026	0.0102801	0.0736932	0.757945				0.757945
354	-0.0545294	0.0240376	0.0351374	0.0647086	-0.0189686	-0.0862384	-0.0213683	-0.0741386	-0.115362	0.0071168	-0.0444649	0.0335033	0.0452991	0.0660552	0.0009287	-0.0120798	0.039155	0.0727257	0.748418				0.748418
355	-0.0433705	0.0438951	0.0415535	0.0818024	-0.0107903	-0.0653926	-0.0512654	-0.0765024	-0.128137	-0.0015026	-0.0339141	0.0290545	0.0364078	0.0643019	-0.0061249	0.0142471	0.0215361	0.0623836	0.744548				0.744548
356	-0.0441	0.0407173	0.0247534	0.0759914	-0.0195833	-0.0523231	-0.013713	-0.0740255	-0.121347	-0.0500035	-0.027789	0.0330949	0.0352448	0.0734183	0.0143969	-0.0340029	0.0386165	0.0768127	0.73772				0.73772
357	-0.0436832	0.0388418	0.0225592	0.0743163	-0.0117812	-0.0472056	-0.038469	-0.0647114	-0.128756	0.0279954	-0.0279361	0.0363944	0.0388519	0.0628317	-0.0008486	-0.0085428	0.0315124	0.0704115	0.738005				0.738005
358	-0.0470047	0.0503969	0.0520011	0.0849986	-0.0085309	-0.0703445	-0.0120377	-0.0692345	-0.122281	-0.0138743	-0.0518773	0.0153161	0.0264085	0.0734427	0.0231867	0.0255225	0.0283455	0.0746816	0.736471				0.736471
359	-0.0562873	0.04874	0.0369367	0.0873519	-0.0208231	-0.0551728	-0.0603256	-0.0764436	-0.123324	0.0379458	-0.0355671	0.0426359	0.0118017	0.0580281	0.0145113	0.0161059	0.0198638	0.0739701	0.737256				0.737256
360	-0.0392307	0.0449032	0.0280277	0.078579	-0.0128961	-0.0420088	0.012029	-0.0707577	-0.119459	0.019965	-0.0300948	0.0478902	0.0280283	0.0704547	0.0168826	0.0067976	0.034189	0.0659731	0.719595				0.719595
361	-0.0493187	0.0341502	0.0208285	0.0728357	-0.0228447	-0.0675264	-0.0399286	-0.0705211	-0.10453	0.0179195	-0.0521546	0.0255392	0.0123066	0.0632056	-0.008516	-0.007133	0.0207604	0.0702974	0.761977				0.761977
362	-0.0373288	0.0308483	0.0197069	0.0624528	-0.0172966	-0.0543159	-0.0297078	-0.0773128	-0.103681	0.0347184	-0.0233026	0.0480895	-0.0138377	0.0668511	-0.0005202	-0.0062019	0.0161965	0.0744783	0.730134				0.730134
363	-0.0401817	0.0305449	0.0287599	0.0662683	-0.0089558	-0.0438102	0.0030234	-0.0770291	-0.13684	-0.0441257	-0.0209714	0.0372074	0.0067512	0.0614681	0.0191838	-0.0072952	0.0297962	0.0674899	0.73723				0.73723
364	-0.0526818	0.0456043	0.035329	0.0929357	-0.0181958	-0.0550085	-0.0550577	-0.066191	-0.114263	0.0463305	-0.031728	0.0374329	0.0162521	0.0684748	0.013175	0.0045406	0.0294913	0.0721846	0.73532				0.73532
365	-0.0457849	0.0479282	0.0499545	0.0909394	-0.017053	-0.0698218	-0.0194027	-0.0835015	-0.126461	-0.0088089	-0.0459108	0.0237746	0.0225832	0.0561097	0.0007936	-0.0219878	0.0329991	0.0693141	0.747497				0.747497
366	-0.0532586	0.0280099	0.039955	0.0697578	-0.0211218	-0.0740045	-0.0557427	-0.0621357	-0.115837	-0.017745	-0.040263	0.037959	0.0348787	0.0628768	0.0095268	-0.0195882	0.0363135	0.0778933	0.742918				0.742918
367	-0.0386228	0.024097	0.0154986	0.0514306	-0.0098587	-0.0490623	-0.0636965	-0.0746612	-0.119474	0.0309435	-0.040271	0.0209395	0.0204936	0.0561297	-0.0109514	0.0051283	0.0341911	0.0655736	0.763727				0.763727
368	-0.0366473	0.0249179	0.0172451	0.0610905	-0.0106499	-0.0461639	-0.0318822	-0.0743441	-0.121902	-0.0301774	-0.0390456	0.0338556	-0.0016609	0.0536784	-0.0029884	-0.0179631	0.0047551	0.072297	0.747445				0.747445
369	-0.0468483	0.0426223	0.0478944	0.083712	-0.0139575	-0.077108	-0.0340256	-0.0706791	-0.129669	0.0339305	-0.0529935	0.0231786	0.0071262	0.0564205	-0.0090086	-0.0273655	0.0332251	0.0767222	0.748102				0.748102
370	-0.0413197	0.0505866	0.0339084	0.0646628	-0.026124	-0.0566163	-0.026501	-0.0781071	-0.10066	0.0189783	-0.0413971	0.029266	-0.0002304	0.055747	-0.018354	-0.0008124	0.016278	0.0692246	0.750673				0.750673
371	-0.0454089	0.0236618	0.0363875	0.0714427	-0.0166908	-0.0493964	-0.0266806	-0.0743274	-0.10372	0.0572899	-0.0425936	0.0347476	0.0316488	0.064101	-0.0095618	-0.0231172	0.0286576	0.0686657	0.750782				0.750782
372	-0.045214	0.0340124	0.0333866	0.0783516	-0.0091665	-0.0572479	-0.063113	-0.0772815	-0.129427	0.0419367	-0.023688	0.0312232	-0.0050123	0.0692434	0.0235232	-0.0015556	0.0356677	0.0634261	0.739501				0.739501
373	-0.0497226	0.0419523	0.0357524	0.0713431	-0.0289879	-0.0664482	-0.0512137	-0.0583906	-0.108821	0.0164707	-0.0477504	0.0247616	0.0492834	0.0592683	0.005642	-0.012901	0.0161749	0.0696702	0.752009				0.752009
374	-0.0470517	0.0378832	0.0204355	0.0716232	-0.0219259	-0.0763259	-0.0260212	-0.0596887	-0.120777	-0.0410296	-0.0487384	0.0348996	0.0504444	0.0777844	0.0184663	0.0172909	0.0107952	0.0620847	0.742772				0.742772
375	-0.0465911	0.0258566	0.0241665	0.0610938	-0.0299727	-0.0869598	-0.0579169	-0.0673485	-0.122637	-0.0064469	-0.028481	0.0430773	0.0392373	0.0719989	-0.0133661	-0.0208694	0.0311716	0.0667228	0.751712				0.751712
376	-0.048498	0.0429362	0.0399922	0.0723834	-0.0133453	-0.0485693	-0.0012445	-0.0663159	-0.117209	-0.0477771	-0.0519218	0.0208907	0.0332453	0.0705687	0.0135751	-0.0061564	0.0107362	0.0636989	0.746305				0.746305
377	-0.0525617	0.04257	0.0384747	0.0791852	-0.0245065	-0.0628374	-0.0035433	-0.073006	-0.121552	0.0151797	-0.0458323	0.020425	0.0021125	0.0727986	0.0168367	-0.0015673	0.0141038	0.0710391	0.754262				0.754262
378	-0.0478657	0.0314423	0.0204406	0.061105	-0.0191908	-0.0567863	-0.0349316	-0.0613696	-0.111435	-0.0146857	-0.0238242	0.0293215	0.0143938	0.0732471	0.0061435	-0.0202264	0.0349145	0.077678	0.735984				0.735984
379	-0.0394863	0.0236201	0.0379753	0.084571	-0.0183094	-0.0507272	-0.0340021	-0.0823122	-0.136229	-0.0005427	-0.0351517	0.0210752	0.0466135	0.0756164	0.0137741	-0.0196811	0.0347632	0.0766582	0.737194				0.737194
380	-0.0491376	0.0336693	0.0289714	0.0764841	-0.0144684	-0.0536594	-0.0666834	-0.068542	-0.130636	0.0415685	-0.0308043	0.0334613	0.0474538	0.0689039	0.0014237	-0.0258083	0.0291219	0.076521	0.737995				0.737995
381	-0.043522	0.0414075	0.0440384	0.0774271	-0.0242955	-0.0543247	-0.0028999	-0.0769524	-0.122029	-0.0042396	-0.0342063	0.0381652	0.0015807	0.0682082	0.0009847	0.0137516	0.0265637	0.066722	0.736343				0.736343
382	-0.0561265	0.0482595	0.0410934	0.089304	-0.0324135	-0.081629	-0.0484507	-0.0685012	-0.119951	-0.0204615	-0.0533676	0.0234095	0.0355631	0.0751726	0.0196956	0.0028254	0.0362099	0.0663986	0.748966				0.748966
383	-0.0512762	0.0290761	0.0308397	0.0763821	-0.0121897	-0.0810887	-0.0652488	-0.0660602	-0.0999591	-0.035858	-0.0482805	0.0365659	0.0050949	0.0593015	-0.0100114	-0.0442831	0.0134468	0.067527	0.752284				0.752284
384	-0.0426804	0.0436849	0.0346114	0.0840463	-0.0231451	-0.0449194	-0.0085736	-0.0870649	-0.125621	0.0012624	-0.040274	0.0307521	-0.0067523	0.0680673	0.0047666	-0.0268588	0.0356758	0.0780114	0.745793				0.745793
385	-0.0358999	0.0245415	0.0338661	0.074968	-0.011685	-0.0622115	-0.0069135	-0.0804358	-0.12091	-0.0011801	-0.0240668	0.0412912	0.0051126	0.0707648	-0.0010772	-0.0265938	0.0183685	0.0683756	0.737031				0.737031
386	-0.0464124	0.0438852	0.0222296	0.0596671	-0.0127369	-0.0510066	-0.0119919	-0.0676888	-0.106666	-0.0077003	-0.0365571	0.0362635	0.0177505	0.067595	0.0014934	-0.0303279	0.0224555	0.0726251	0.736				0.736
387	-0.0550579	0.0277586	0.0209352	0.075442	-0.0225204	-0.0500995	-0.0120601	-0.077796	-0.128189	0.0257204	-0.0404155	0.0224878	0.030815	0.0644689	0.0144993	0.0032222	0.009729	0.0667267	0.763986				0.763986
388	-0.038945	0.0483137	0.051773	0.081091	-0.0170427	-0.0398473	0.0017188	-0.0801161	-0.138726	0.0026084	-0.0439976	0.0166045	0.0503179	0.0682829	0.0052353	-0.007453	0.0317787	0.0653504	0.74403				0.74403
389	-0.0417625	0.0473825	0.0267235	0.0728623	-0.0116425	-0.0455988	-0.0468956	-0.0704306	-0.113664	0.0396988	-0.0474806	0.0321916	0.0140405	0.0671943	-0.0068543	-0.0278498	0.0179159	0.0641533	0.746119				0.746119
390	-0.0369837	0.0294422	0.0171945	0.0533825	-0.0237277	-0.0513934	-0.0093837	-0.0681415	-0.101242	-0.0161224	-0.0329002	0.0351462	0.0237765	0.061821	-0.0109648	-0.0423352	0.0245447	0.0710739	0.742885				0.742885
391	-0.0390564	0.0313063	0.0195873	0.0718903	-0.0303444	-0.0743102	-0.0119775	-0.0780299	-0.126236	-0.0209579	-0.0372593	0.0287679	0.030403	0.0634329	0.0056987	-0.0350494	0.0371343	0.0627622	0.757683				0.757683
392	-0.0460596	0.0285576	0.0187503	0.0578404	-0.0086433	-0.0454245	-0.0162393	-0.0621536	-0.124157	-0.007085	-0.0271845	0.0384158	0.0231219	0.0651682	-0.0103354	0.0110981	0.0227421	0.0748887	0.736314				0.736314
393	-0.0397283	0.043386	0.0426145	0.0795047	-0.0146402	-0.0596147	-0.0393719	-0.0762592	-0.127259	-0.033639	-0.0411113	0.0346211	0.0363052	0.0624588	0.0099508	0.0115421	0.0213831	0.0617328	0.742796				0.742796
394	-0.0461771	0.0356931	0.026543	0.0690266	-0.0088927	-0.0381279	-0.0544077	-0.0650245	-0.111325	0.0470254	-0.0497401	0.0193743	-0.0025419	0.0569029	0.0047103	-0.0265742	0.0240125	0.0679882	0.751135				0.751135
395	-0.035243	0.0503086	0.0334873	0.0651674	-0.015703	-0.0526324	-0.0533113	-0.0806403	-0.113907	-0.0027663	-0.0258365	0.0363224	0.0055708	0.0623082	0.0185892	-0.0186526	0.0121873	0.0621214	0.737615				0.737615
396	-0.0364562	0.0344454	0.0367126	0.0824798	-0.0291809	-0.0704988	-0.0245021	-0.0734841	-0.127145	-0.030712	-0.0297258	0.0386948	-0.0057867	0.0641292	-0.0164281	-0.0326098	0.024699	0.0626247	0.748043				0.748043
397	-0.0477153	0.0506068	0.042285	0.0847672	-0.010463	-0.0640179	-0.0611151	-0.0844178	-0.128178	-0.0131032	-0.025686	0.0321519	0.0102417	0.0583882	0.0199677	0.0044668	0.0454497	0.0752912	0.734965				0.734965
398	-0.0355834	0.0349565	0.0282506	0.0717049	-0.0258262	-0.0566328	-0.0006219	-0.0750666	-0.103194	-0.0290439	-0.0351537	0.0368102	-0.0062869	0.0618616	0.0108541	-0.0185094	0.0123988	0.060769	0.745476				0.745476
399	-0.0407259	0.0477066	0.0377776	0.0717405	-0.0092126	-0.0771545	-0.0277341	-0.085194	-0.131553	-0.0730795	-0.0364608	0.0347477	0.0127795	0.0725638	0.0160947	0.0041384	0.0361984	0.0707088	0.73983				0.73983
400	-0.0454403	0.0367278	0.0311813	0.0689291	-0.021677	-0.0412784	-0.0407543	-0.0745646	-0.113988	-0.038738	-0.0233064	0.0376395	0.0081974	0.0728547	0.0092738	-0.0248712	0.0202445	0.0663972	0.741648				0.741648
401	-0.0421865	0.0309223	0.0367709	0.0721227	-0.0219016	-0.0403314	-0.022765	-0.0803927	-0.13242	-0.0375967	-0.0341654	0.0295554	0.0207067	0.0549819	-0.003538	0.0066541	0.0163173	0.0748942	0.748359				0.748359
402	-0.0477501	0.0459387	0.0292162	0.0624839	-0.0120763	-0.0405072	0.0093981	-0.0829914	-0.109786	-0.043894	-0.042429	0.0304099	0.0151626	0.07511	0.0194067	-0.0297018	0.0404446	0.068109	0.74138				0.74138
403	-0.0482219	0.0339428	0.0431506	0.0719557	-0.0108342	-0.0632078	-0.032218	-0.0697359	-0.123904	-0.0532123	-0.032824	0.0421993	0.0416339	0.0667294	-0.0045629	-0.0228029	0.0286437	0.070755	0.732303				0.732303
404	-0.0367744	0.0401635	0.0424455	0.0826944	-0.0128536	-0.0715583	-0.0058635	-0.0701822	-0.102602	-0.0001615	-0.0322085	0.0410109	0.0317143	0.0739149	0.0164896	0.0097554	0.0089406	0.063435	0.721286				0.721286
405	-0.0559786	0.0274449	0.0196043	0.0678316	-0.0233353	-0.0595291	-0.0080366	-0.0807536	-0.103026	-0.0396967	-0.0457391	0.038513	-0.0170352	0.0599717	0.0070345	0.0034132	0.015902	0.0710097	0.757648				0.757648
406	-0.0483715	0.0308297	0.0362272	0.0878538	-0.0126917	-0.0835772	-0.0502055	-0.0813447	-0.131568	-0.05353	-0.0268561	0.0255732	0.0474061	0.0699944	0.0100543	-0.0101697	0.0177235	0.0669979	0.742945				0.742945
407	-0.0504064	0.0255768	0.0304445	0.0802652	-0.0304427	-0.0825178	-0.0513275	-0.0707366	-0.108387	-0.0045164	-0.0359081	0.0334585	0.0299256	0.0619921	0.0112381	-0.0102565	0.0299828	0.0648968	0.758504				0.758504
408	-0.0532721	0.0363095	0.0430732	0.0780415	-0.0180568	-0.0431247	-0.0665599	-0.0680215	-0.10599	0.0145628	-0.0284397	0.0258603	-0.0069827	0.0539682	-0.022733	-0.0009602	0.02546	0.0711028	0.747172				0.747172
409	-0.0454257	0.0402265	0.0300268	0.0738543	-0.0321291	-0.087102	-0.0506535	-0.0604735	-0.115292	-0.0394517	-0.0340797	0.0263694	0.017929	0.0631548	-0.0079163	-0.003376	0.0035484	0.0588492	0.757767				0.757767
410	-0.0442141	0.035653	0.0357512	0.0678097	-0.0259524	-0.0569428	-0.0360603	-0.0596591	-0.0912212	-0.0056033	-0.0580578	0.0126226	0.0374323	0.071205	-0.0100861	-0.0012473	0.0328688	0.0742086	0.751706				0.751706
411	-0.0388741	0.0469884	0.0287022	0.0821112	-0.0293706	-0.050762	-0.0490561	-0.065788	-0.111603	0.0167012	-0.0344098	0.0437927	0.0129711	0.0722144	-0.0017208	-0.0170274	0.0035244	0.0733986	0.732069				0.732069
412	-0.0539742	0.0321307	0.018035	0.0783333	-0.0247653	-0.0578648	-0.0488425	-0.0662505	-0.096702	0.0311085	-0.0538237	0.02491	0.0033662	0.0536885	-0.0202962	-0.0039785	0.0150444	0.0672819	0.769604				0.769604
413	-0.035958	0.033011	0.0184383	0.0794662	-0.0112567	-0.0602087	-0.030988	-0.0833354	-0.139247	-0.0134991	-0.0177337	0.0371124	0.0096112	0.0562377	-0.0138288	-0.0111384	0.0166962	0.0709206	0.74233				0.74233
414	-0.0470123	0.0333009	0.0434703	0.077298	-0.0228887	-0.0715559	-0.0187401	-0.0805377	-0.13152	0.037366	-0.0403746	0.0249448	0.0427821	0.0594236	0.0162154	0.0115086	0.0359338	0.0652082	0.752548				0.752548
415	-0.0506495	0.0329742	0.031332	0.076304	-0.0107728	-0.0538425	-0.0412899	-0.0703107	-0.115332	0.0075056	-0.0440153	0.0190596	-0.0053809	0.071741	-0.0053438	-0.0263283	0.0330626	0.0723818	0.74405				0.74405
416	-0.0541876	0.0407942	0.026108	0.0613666	-0.0178048	-0.0819206	-0.0501941	-0.0691863	-0.0927522	0.023245	-0.0532222	0.0253277	-0.0108364	0.0697195	-0.0090099	0.0054283	0.0195113	0.0745109	0.752934				0.752934
417	-0.0515875	0.0499937	0.0348155	0.0694353	-0.029035	-0.0744572	-0.0210875	-0.0798066	-0.116174	0.0149975	-0.0288423	0.0343658	0.0342467	0.0587276	-0.0058237	-0.0032524	0.0105471	0.0699726	0.749779				0.749779
418	-0.0409869	0.0384342	0.0443111	0.0913754	-0.0196297	-0.0437191	-0.0692033	-0.0763455	-0.110627	-0.0083042	-0.0372684	0.0312285	0.0107843	0.0680189	-0.0100772	0.0108012	0.0166157	0.0612161	0.746372				0.746372
419	-0.0397548	0.0504144	0.0282401	0.0612	-0.0128483	-0.0408027	0.0039013	-0.0768704	-0.109187	-0.0362157	-0.0218601	0.0484698	0.0001962	0.0697648	0.0017648	-0.0029786	0.0365281	0.0691292	0.721286				0.721286
420	-0.0553928	0.028907	0.0284721	0.0668962	-0.0301972	-0.0812735	-0.0293209	-0.0614467	-0.104963	0.0481525	-0.0423198	0.0249447	0.0376736	0.0670196	-0.0026916	0.0152153	0.0105989	0.0654175	0.755977				0.755977
421	-0.0554602	0.0251648	0.0161506	0.0542097	-0.0190659	-0.0734051	-0.051603	-0.0567566	-0.0909188	0.0299877	-0.0389262	0.0252301	0.0442089	0.0638234	0.0097443	0.01744	0.0243873	0.0702628	0.754035				0.754035
422	-0.0416724	0.0381464	0.0233411	0.0673324	-0.0184933	-0.0524542	-0.0363335	-0.0704096	-0.131692	-0.0243187	-0.0324914	0.0398538	0.0441893	0.0615839	0.0160206	-0.0239772	0.0254499	0.0724028	0.740344				0.740344
423	-0.0452864	0.0454514	0.0365461	0.0767178	-0.0267607	-0.0495733	-0.0308493	-0.0718883	-0.129823	0.0104234	-0.0311146	0.0374995	0.0190337	0.0618651	-0.0063896	-0.0128739	0.0249524	0.0740354	0.738732				0.738732
424	-0.0487078	0.0280811	0.041164	0.0670806	-0.0153502	-0.0399846	-0.0183186	-0.0714821	-0.112587	0.0088371	-0.0322462	0.0289057	0.0190598	0.0747681	-0.0033351	0.0206429	0.0134866	0.0611999	0.745555				0.745555
425	-0.0406858	0.0251479	0.030227	0.0809791	-0.0257688	-0.0605184	-0.0576841	-0.0734682	-0.109344	0.0076422	-0.0477697	0.0359109	-0.0033386	0.0647757	0.0142724	-0.0051744	0.0109935	0.0617398	0.755981				0.755981
426	-0.053126	0.0491747	0.0409919	0.0669391	-0.014344	-0.0547399	-0.0264649	-0.0830265	-0.118188	-0.0420697	-0.0285637	0.0450676	-0.0010759	0.0643664	-0.0036154	-0.0217403	0.0365187	0.0714951	0.734951				0.734951
427	-0.0556881	0.0456262	0.0414026	0.0873608	-0.0109323	-0.0709115	-0.0265554	-0.0696704	-0.109005	0.0224748	-0.0474644	0.0373639	0.0108259	0.0682861	0.0150425	0.0019515	0.0311914	0.0717322	0.736965				0.736965
428	-0.0418704	0.0507916	0.0436836	0.0884946	-0.0157237	-0.0410505	-0.0155953	-0.0883099	-0.118226	0.0135226	-0.0330738	0.0283469	-0.00353	0.075122	-0.0067539	-0.005653	0.0247117	0.0633778	0.738316				0.738316
429	-0.0434473	0.0409508	0.036779	0.084546	-0.0287643	-0.0603656	-0.0055456	-0.068884	-0.107939	-0.0101782	-0.0429771	0.0310297	0.0131494	0.0691067	-0.0051223	-0.0074034	0.0077905	0.0692912	0.741186				0.741186
430	-0.0444642	0.0303618	0.0209852	0.0588828	-0.0251348	-0.054533	-0.044165	-0.0696133	-0.107811	-0.0447713	-0.0361477	0.0235612	0.0440038	0.0743309	-0.0021862	0.0017074	0.0068089	0.0615998	0.75711				0.75711
431	-0.0555586	0.0394825	0.0386946	0.0806744	-0.0326633	-0.0781104	-0.001739	-0.068792	-0.115851	0.0157871	-0.0332721	0.0422969	0.0391838	0.0648156	-0.0199752	0.0093882	0.0228284	0.0692992	0.746034				0.746034
432	-0.0468629	0.0289327	0.0227001	0.0726083	-0.0330877	-0.0744674	-0.0087547	-0.075498	-0.114336	0.0248678	-0.0367846	0.044724	0.0196779	0.0573222	-0.0024361	0.004282	0.0244805	0.0667091	0.759595				0.759595
433	-0.0374757	0.0364427	0.0445732	0.0818588	-0.0176262	-0.055763	-0.0603705	-0.0687911	-0.132821	-0.0350663	-0.035664	0.019522	0.0453307	0.0616533	0.025159	-0.0101764	0.0168627	0.0754491	0.734359				0.734359
434	-0.0439793	0.041552	0.0353875	0.069964	-0.0109977	-0.0508825	0.0096373	-0.0750036	-0.119821	-0.0285014	-0.0383313	0.0385623	0.0186086	0.0706003	-0.0115732	-0.0140622	0.0362762	0.0749586	0.737434				0.737434
435	-0.0367908	0.0378369	0.0422549	0.0669279	-0.0128828	-0.078894	-0.0507582	-0.0801171	-0.107269	-0.0315393	-0.0355838	0.0376027	0.0444432	0.0585102	-0.0098382	-0.0080184	0.0203608	0.0705427	0.737519				0.737519
436	-0.0387921	0.0480094	0.0352011	0.0824438	-0.0309117	-0.0682333	-0.0199494	-0.0673152	-0.127016	-0.0198664	-0.0501976	0.0187898	0.0258956	0.0699737	0.0115386	0.0101276	0.0327331	0.0738268	0.740575				0.740575
437	-0.0535345	0.0424688	0.0342474	0.0806816	-0.0123055	-0.0405727	-0.0062912	-0.0687867	-0.123783	-0.0394993	-0.0317428	0.0273706	0.00288	0.0702768	0.0140713	-0.0267197	0.033128	0.0788047	0.739344				0.739344
438	-0.0507044	0.0335777	0.0331805	0.0598803	-0.0298603	-0.068451	-0.0237485	-0.0597834	-0.0932567	0.0412456	-0.0413644	0.0389015	0.0225101	0.0564525	-0.0090527	-0.014263	0.0123872	0.0610362	0.756422				0.756422
439	-0.0559851	0.0283327	0.0232961	0.07183	-0.0279862	-0.0754607	-0.0060642	-0.0722566	-0.0995226	0.0190352	-0.0387691	0.0274636	0.0372517	0.0771671	0.0018047	-0.0064437	0.0076104	0.0647479	0.758996				0.758996
440	-0.0357193	0.0360448	0.0225712	0.0790398	-0.0223187	-0.0490985	-0.0235488	-0.0759095	-0.136255	0.0085861	-0.0302788	0.0250305	0.0320609	0.0682325	0.0219748	0.0107109	0.02104	0.0675837	0.73925				0.73925
441	-0.0407651	0.0261847	0.0385919	0.0837423	-0.0112725	-0.0548169	-0.0347396	-0.0763858	-0.106936	0.0484844	-0.0306212	0.037958	0.0311596	0.0737458	-0.0087375	-0.019539	0.0193195	0.0628266	0.731907				0.731907
442	-0.0496214	0.0495125	0.0402913	0.0729869	-0.0086946	-0.0734768	0.0040209	-0.0698032	-0.104247	-0.0194406	-0.0342646	0.036979	0.04112	0.070383	0.0029573	0.0174977	0.0203187	0.0750083	0.727618				0.727618
443	-0.03919	0.0247743	0.0256112	0.0538016	-0.0249464	-0.0638677	-0.0307771	-0.0714922	-0.0955129	0.0093199	-0.0439687	0.0369832	0.0216314	0.0570649	-0.0208261	-0.0106769	0.0285015	0.0687434	0.753053				0.753053
444	-0.0479179	0.048012	0.0404932	0.0822338	-0.0208093	-0.0867004	-0.0114731	-0.0735955	-0.103988	0.0314639	-0.0486753	0.0359068	0.0353797	0.0777514	0.0252491	0.0283821	0.0140286	0.0726746	0.737064				0.737064
445	-0.0540084	0.0335874	0.0240584	0.0846286	-0.0124143	-0.0795848	-0.005845	-0.0709484	-0.132696	-0.0003574	-0.0512171	0.0308226	0.0382762	0.0782025	0.0182217	-0.0017724	0.0345366	0.0750653	0.744699				0.744699
446	-0.0429061	0.04517	0.039617	0.0653364	-0.0266769	-0.0637001	-0.0415709	-0.0639959	-0.104959	-0.0494753	-0.03113	0.03489	-0.0025962	0.0574672	0.0023551	0.0048342	0.0238161	0.0726827	0.737749				0.737749
447	-0.0563312	0.0483888	0.0503577	0.0763701	-0.0096805	-0.0429164	-0.0423956	-0.0846031	-0.131599	0.003672	-0.0453056	0.0183653	0.0005232	0.0553422	0.0231378	-0.0110792	0.040607	0.0641691	0.754432				0.754432
448	-0.0401306	0.0361445	0.0288665	0.0619599	-0.0284589	-0.0461271	-0.0319446	-0.0616476	-0.10152	0.0004216	-0.0438641	0.0329011	0.0091939	0.0715303	-0.0093113	-0.0187512	0.0275667	0.0689407	0.745494				0.745494
449	-0.0505054	0.0463706	0.042013	0.0816583	-0.0145287	-0.0461656	-0.062234	-0.0683341	-0.115489	0.0335509	-0.0537701	0.0172859	0.0106508	0.0535099	-0.0145044	0.0022743	0.0284172	0.0640962	0.755122				0.755122
450	-0.0546253	0.0371193	0.0372142	0.0819136	-0.0289222	-0.084873	-0.0431973	-0.058881	-0.115814	-0.0015729	-0.0444824	0.0241449	0.0300086	0.0677287	0.000569	0.0064572	0.0307631	0.0681658	0.750202				0.750202
451	-0.0456149	0.0369904	0.0192227	0.0627092	-0.0220181	-0.0717046	-0.0050727	-0.0809728	-0.103156	-0.038542	-0.0434738	0.0290326	-0.001467	0.0729372	0.0179799	-0.0152366	0.0358059	0.0646545	0.756289				0.756289
452	-0.0532206	0.043004	0.0253902	0.0694416	-0.0179444	-0.0839986	-0.0392177	-0.0733799	-0.109406	0.0024621	-0.0425338	0.0242638	0.0425809	0.0622647	-0.0110039	-0.0260178	0.03227	0.0716676	0.755887				0.755887
453	-0.0472548	0.0250063	0.0285401	0.0752154	-0.0215063	-0.0835417	-0.0124097	-0.0689888	-0.12557	0.0172163	-0.0383502	0.0260843	0.0305399	0.0698842	0.0209515	-0.01874	0.0407271	0.0675806	0.746659				0.746659
454	-0.0357315	0.0498203	0.0345288	0.091769	-0.0232483	-0.0806584	-0.0611965	-0.0716178	-0.113437	-0.0294968	-0.0316275	0.0370457	0.0455272	0.059756	0.0177515	-0.0271434	0.0125626	0.0666209	0.735058				0.735058
455	-0.0404865	0.0365123	0.0267883	0.0818457	-0.0099976	-0.0574613	-0.0348416	-0.0849954	-0.121171	0.0150472	-0.0342614	0.0370597	0.0169604	0.0516256	-0.0041343	-0.0122525	0.0363304	0.076875	0.742933				0.742933
456	-0.0532018	0.044946	0.0264839	0.083559	-0.0130705	-0.0531748	-0.0311157	-0.0772321	-0.109001	0.0058086	-0.0503787	0.0316173	0.0249256	0.0689553	-0.0120736	-0.026756	0.0071342	0.0635398	0.757255				0.757255
457	-0.0508224	0.0395207	0.0353809	0.0837561	-0.028876	-0.0789405	-0.0672141	-0.0661774	-0.111567	0.0005928	-0.0455352	0.0245052	0.0160565	0.0684327	-0.0018063	-0.019206	0.0298914	0.0633123	0.760058				0.760058
458	-0.04628	0.0255766	0.0369243	0.0626998	-0.0120282	-0.0492143	-0.0205982	-0.0712142	-0.12748	-0.0025358	-0.0323323	0.0305696	0.0437797	0.0608458	0.016023	0.0048559	0.0294123	0.0693901	0.747767				0.747767
459	-0.0518456	0.0505231	0.0473428	0.0782135	-0.0215741	-0.0754225	-0.0559	-0.0634449	-0.0957249	0.0387058	-0.0600098	0.0254409	-0.0018227	0.0648123	0.0077738	0.0108878	0.0259759	0.0721576	0.746839				0.746839
460	-0.0433612	0.0439917	0.0270141	0.0882848	-0.0233382	-0.0886077	-0.0367128	-0.0720724	-0.132337	0.0190649	-0.0426198	0.0212237	0.0234617	0.0590071	0.0123662	-0.0094417	0.0182211	0.0698924	0.751138				0.751138
461	-0.0362089	0.041138	0.0378307	0.0683779	-0.0109889	-0.037678	-0.0592111	-0.0663307	-0.104681	-0.0163844	-0.0284872	0.0290539	0.0433911	0.063553	0.0130273	-0.0161445	0.023503	0.0744757	0.726297				0.726297
462	-0.0462423	0.029285	0.0380176	0.0858969	-0.0285094	-0.0752398	-0.0266755	-0.0750926	-0.103694	0.0116525	-0.0455851	0.0325649	0.0405422	0.0702865	-0.0069188	0.0098333	0.018562	0.0671803	0.748495				0.748495
463	-0.0391535	0.0304652	0.0385172	0.0850418	-0.0098143	-0.0545413	-0.0589149	-0.0726026	-0.110358	0.0508308	-0.0451557	0.0378856	0.0357575	0.0541234	-0.0018919	0.0186915	0.0105824	0.0661547	0.745503				0.745503
464	-0.0447465	0.0368863	0.0319384	0.0635104	-0.0163562	-0.0778069	-0.0237936	-0.0764877	-0.101968	0.0051392	-0.0502945	0.0329893	-0.0124508	0.0563038	0.0128797	-0.0371403	0.0363264	0.0654339	0.752846				0.752846
465	-0.0495766	0.0330918	0.0448374	0.0682087	-0.0169552	-0.0531807	-0.0342386	-0.0778783	-0.125436	0.0221764	-0.0314371	0.0339939	0.0312215	0.0599774	-0.0162136	0.0039253	0.0129102	0.0719377	0.749641				0.749641
466	-0.0467951	0.0297789	0.0222799	0.0633595	-0.0163746	-0.0772493	-0.065315	-0.0619063	-0.109713	0.0137983	-0.0313779	0.0276656	0.0219739	0.0514087	0.0129385	-0.0143446	0.0226674	0.0685572	0.755154				0.755154
467	-0.0454541	0.0262988	0.0154135	0.0606369	-0.0197408	-0.0703338	-0.0190407	-0.0586791	-0.0968416	0.0196637	-0.038497	0.0427372	-0.0130613	0.0584084	-0.0217783	0.0061834	0.0299705	0.070368	0.743811				0.743811
468	-0.0357077	0.0314136	0.0393549	0.0831939	-0.0078539	-0.0710323	-0.0359373	-0.0834109	-0.109562	-0.0027638	-0.0315166	0.0399917	-0.0145893	0.0526186	0.0154204	-0.0335151	0.023049	0.0668221	0.739044				0.739044
469	-0.0530549	0.0315432	0.0179621	0.0653178	-0.0160746	-0.0674543	-0.0072494	-0.0707535	-0.120524	-0.0001846	-0.0409533	0.0342461	-0.0010664	0.0681965	0.0005506	0.0061151	0.0295866	0.0712238	0.751924				0.751924
470	-0.0414586	0.029217	0.0405239	0.0796515	-0.011972	-0.0640773	-0.0289444	-0.0843562	-0.133538	0.0247466	-0.0363622	0.0208349	0.0247239	0.0730737	0.0084948	-0.0025674	0.0106904	0.0609765	0.747243				0.747243
471	-0.0560381	0.022753	0.0284429	0.077839	-0.0263642	-0.0561707	-0.0453578	-0.0586617	-0.125592	0.0230323	-0.0534964	0.0163642	0.0328216	0.06477	-0.0078567	-0.0098194	0.0326361	0.0718751	0.767383				0.767383
472	-0.0502768	0.0464284	0.0251846	0.0878583	-0.030304	-0.0747708	-0.0121058	-0.0685313	-0.11188	-0.0444563	-0.0476784	0.0256409	0.00208	0.0778782	0.0136979	0.0103964	0.0095546	0.0740557	0.742725				0.742725
473	-0.0480399	0.0242777	0.0191156	0.067302	-0.0160547	-0.0836909	-0.0249138	-0.0599791	-0.101165	0.047148	-0.0519599	0.0343592	0.008688	0.0671364	0.0097884	-0.0054615	0.0080189	0.0733413	0.746291				0.746291
474	-0.041308	0.0300266	0.0367812	0.063104	-0.0110434	-0.0717954	-0.0413259	-0.0604963	-0.116054	0.0460161	-0.0402143	0.0251706	-0.0029301	0.0529588	-0.0058392	0.0122064	0.028786	0.0741273	0.741054				0.741054
475	-0.0396975	0.0491831	0.0312774	0.0707586	-0.0201582	-0.0761151	-0.0194825	-0.0703871	-0.111129	0.0126277	-0.0280357	0.0367728	0.0327164	0.0554503	-0.0030063	0.0038797	0.0260644	0.0700364	0.733199				0.733199
476	-0.0451573	0.0399504	0.0338516	0.0612224	-0.013356	-0.039726	0.0018483	-0.0772519	-0.112637	-0.0466773	-0.0379084	0.0275616	0.0054505	0.0648938	0.0171368	-0.0188486	0.030269	0.0709812	0.74065				0.74065
477	-0.0551429	0.0468278	0.0482709	0.0863545	-0.0224641	-0.0744995	-0.0135819	-0.0731103	-0.120449	0.0310468	-0.038937	0.0394758	0.0342422	0.0616201	0.0103404	-0.0088598	0.0367423	0.0702994	0.744292				0.744292
478	-0.0496592	0.046416	0.038908	0.0868446	-0.0162111	-0.0783392	-0.0435772	-0.0813031	-0.136623	-0.0041161	-0.030709	0.0302296	0.0200014	0.0711433	0.0165837	0.0182233	0.0129967	0.0693825	0.736739				0.736739
479	-0.0473001	0.0456548	0.0255758	0.0761854	-0.0320572	-0.0564559	-0.0227218	-0.0720057	-0.115979	-0.0072608	-0.0382643	0.0365825	-0.0027047	0.068168	-0.0172807	-0.0290879	0.0019757	0.0662516	0.755065				0.755065
480	-0.0403079	0.0243764	0.0371984	0.081495	-0.0190408	-0.0771175	-0.0289087	-0.0608489	-0.102827	0.0515958	-0.0463145	0.0326754	-0.0024338	0.0615085	-0.0040895	-0.0212203	0.0122726	0.0696649	0.747249				0.747249
481	-0.0551467	0.0311338	0.02989	0.0840847	-0.0339196	-0.0901354	-0.0653974	-0.0704079	-0.101198	-0.0278317	-0.028592	0.0452523	0.0310382	0.0568256	-0.0198955	-0.0091516	0.0187484	0.0742992	0.754467				0.754467
482	-0.0523409	0.0461468	0.0404001	0.0807986	-0.0217838	-0.0813382	-0.0118866	-0.064572	-0.115439	-0.0091358	-0.0417773	0.0317032	0.0002139	0.0670182	0.0211817	-0.0170935	0.0201489	0.0719412	0.738439				0.738439
483	-0.0370803	0.041688	0.0358194	0.0808804	-0.0175755	-0.0786273	-0.0461325	-0.0811492	-0.11739	0.0349943	-0.0461047	0.0197108	0.0450573	0.0707076	0.0206661	-0.0065643	0.0258537	0.07034	0.739254				0.739254
484	-0.0547803	0.0342114	0.022171	0.0640982	-0.0283946	-0.0711215	-0.0208086	-0.0570688	-0.118801	-0.02768	-0.0508371	0.028696	0.0320156	0.0642163	0.0139837	-0.023307	0.0134408	0.073987	0.757792				0.757792
485	-0.0495636	0.0326169	0.0359626	0.0663989	-0.0226603	-0.0584956	-0.0443619	-0.0658282	-0.126616	-0.0255726	-0.0218662	0.0362301	0.0447571	0.068905	0.0201946	-0.0019348	0.0271064	0.0692858	0.734812				0.734812
486	-0.0516208	0.0275503	0.0211086	0.0515635	-0.0107734	-0.080726	-0.0027901	-0.0809211	-0.118509	-0.0083848	-0.0336096	0.0389265	0.03226	0.0697637	0.0135684	0.0088233	0.0390003	0.0720616	0.742905				0.742905
487	-0.0513182	0.0337188	0.037265	0.0795005	-0.0252415	-0.0672152	-0.0528532	-0.0633596	-0.111934	-0.02112	-0.0470206	0.0318594	-0.0005317	0.0568689	7.1e-05	-0.0016877	0.0085501	0.0716461	0.748767				0.748767
488	-0.0490969	0.0470323	0.0352843	0.086781	-0.0178016	-0.0836891	-0.0536578	-0.0678907	-0.109093	-0.0471743	-0.0305498	0.033846	0.0303128	0.0588779	0.017547	-0.0169007	0.0217454	0.0719423	0.740517				0.740517
489	-0.0357982	0.0391413	0.0245186	0.0595164	-0.0236208	-0.0510281	-0.0054049	-0.079411	-0.130484	-0.0224178	-0.0173959	0.0381945	0.0391688	0.074111	0.0189886	-0.0254869	0.0244731	0.0704328	0.733186				0.733186
490	-0.0382724	0.034971	0.0191025	0.0664936	-0.0315212	-0.0734958	-0.0233411	-0.060408	-0.117983	0.023994	-0.049852	0.0224054	-0.0003878	0.0744255	0.0224133	0.0156991	0.0251763	0.0721534	0.746099				0.746099
491	-0.0486939	0.0247298	0.0313686	0.0542215	-0.0077341	-0.0683513	-0.0293432	-0.0600585	-0.0956725	-0.0277537	-0.0496892	0.0312004	0.0070363	0.0639813	0.0040315	-0.0225527	0.0228621	0.0664669	0.751444				0.751444
492	-0.0499621	0.0230449	0.0355142	0.064028	-0.0228125	-0.0673722	-0.0171719	-0.0576696	-0.0984013	0.0372438	-0.0379386	0.0326599	0.047461	0.0664723	0.0060728	0.0163343	0.0061134	0.0708086	0.739727				0.739727
493	-0.0503055	0.0392459	0.025508	0.0630155	-0.0317004	-0.0818005	-0.0377563	-0.0753186	-0.0947956	0.0278825	-0.0509148	0.0348583	0.0366782	0.0608152	0.0075071	-0.0005879	0.0371098	0.0700941	0.757717				0.757717
494	-0.0438847	0.0419288	0.048713	0.080172	-0.0287175	-0.0509509	-0.054629	-0.0802855	-0.130556	-0.0163687	-0.0295715	0.0393265	0.035057	0.0775962	0.015124	-0.0270168	0.0333738	0.0693178	0.729351				0.729351
495	-0.0512219	0.0312985	0.0256792	0.0650677	-0.0143555	-0.0825015	-0.0293973	-0.0697701	-0.118871	-0.0496517	-0.0429878	0.0181578	0.0498469	0.075241	-0.0066118	-0.035114	0.0348349	0.0661997	0.753789				0.753789
496	-0.0411263	0.043413	0.0342009	0.087719	-0.0223133	-0.079139	-0.0671255	-0.0821845	-0.13298	-0.0205404	-0.0322593	0.0386816	0.036954	0.0695793	0.023791	0.0144729	0.0391564	0.0683063	0.740141				0.740141
497	-0.0484728	0.0503121	0.0501804	0.0891719	-0.0242809	-0.0880244	-0.0305304	-0.072349	-0.108425	0.0186548	-0.039657	0.0278919	0.0111613	0.0587539	-0.0173288	0.009495	0.030976	0.0625336	0.750188				0.750188
498	-0.0382221	0.030566	0.0393316	0.0734237	-0.0240039	-0.0424735	-0.0451726	-0.0659364	-0.109999	-0.0199099	-0.0417409	0.0231609	0.0360692	0.0716251	0.0125001	-0.0097151	0.0179403	0.0717764	0.73569				0.73569
499	-0.0390932	0.0275022	0.0201965	0.0584866	-0.0208482	-0.0558499	-0.0277576	-0.0575547	-0.114559	-0.0221467	-0.0274706	0.0364818	0.0441297	0.0614793	0.0021177	-0.0296088	0.0135665	0.0625634	0.740783				0.740783
500	-0.051894	0.0239371	0.0139839	0.0733418	-0.0216942	-0.0451269	-0.0318396	-0.0638397	-0.097386	-0.0160292	-0.0546954	0.0250789	0.0248887	0.0763518	-0.0050209	-0.0206716	0.00699	0.073003	0.758868				0.758868
501	-0.0464476	0.0448635	0.0287283	0.0874642	-0.0289828	-0.0765245	-0.0199839	-0.0619206	-0.113442	0.0262691	-0.0568701	0.0348622	-0.0100697	0.0566532	0.0021391	-0.0066937	0.0328134	0.0731971	0.745895				0.745895
502	-0.0433408	0.0368702	0.0410139	0.0905295	-0.0216328	-0.0793926	-0.0402955	-0.0610786	-0.105849	0.0118375	-0.0362327	0.0409731	-0.0023068	0.0537594	-0.013644	-0.0073103	0.0038739	0.0635361	0.741465				0.741465
503	-0.0473248	0.0434534	0.0383296	0.0733248	-0.0102032	-0.0779518	-0.0423055	-0.0699765	-0.125874	-0.0054212	-0.0497327	0.0222239	0.0260021	0.0748852	0.0200733	-0.0055014	0.0375767	0.0762616	0.741984				0.741984
504	-0.0544927	0.0476491	0.0361856	0.0802622	-0.011628	-0.0467042	-0.0363389	-0.0867219	-0.126742	0.0080358	-0.0320476	0.0393979	0.0407886	0.0725878	0.0015346	-0.0221	0.0161815	0.0753111	0.73861				0.73861
505	-0.0419564	0.0484287	0.0420983	0.0871727	-0.0298911	-0.0740994	-0.0516197	-0.0601891	-0.122144	0.0396858	-0.0366218	0.0319971	0.0514449	0.0598484	0.010416	-0.0245287	0.0241308	0.0648858	0.736059				0.736059
506	-0.0382697	0.0271822	0.0379391	0.0813256	-0.0103255	-0.0665825	-0.0159385	-0.0670678	-0.110903	0.0091489	-0.0553002	0.0159238	0.0260212	0.0675054	-0.00209	0.0179149	0.0078722	0.0676087	0.743341				0.743341
507	-0.042185	0.0475296	0.0412489	0.0900502	-0.0291008	-0.0778559	-0.0016373	-0.0804251	-0.13509	0.0051468	-0.0333571	0.0315394	0.0409948	0.0672237	0.0177013	-0.0014784	0.0329264	0.0648734	0.739321				0.739321
508	-0.0427849	0.0443498	0.0441865	0.0839143	-0.0183848	-0.0699151	-0.0005698	-0.0709973	-0.115566	-0.0207194	-0.0344282	0.0314822	0.0428746	0.0745951	0.0176855	0.0199553	0.0341621	0.0623347	0.73495				0.73495
509	-0.0561018	0.045622	0.0232958	0.0873757	-0.0314604	-0.0732164	-0.0044993	-0.0771659	-0.102622	0.044217	-0.0360898	0.0317358	-0.0138535	0.0771164	-0.0061048	0.0215392	0.0169697	0.0666122	0.754571				0.754571
510	-0.0358398	0.0361728	0.0195005	0.0661561	-0.0133931	-0.0482527	-0.0419599	-0.083698	-0.1301	-0.0065665	-0.0390396	0.0383983	0.0201201	0.0684391	0.0249378	-0.0377379	0.0322623	0.0783325	0.733641				0.733641
511	-0.0356487	0.030096	0.0261367	0.0659467	-0.0224124	-0.0454993	-0.0119428	-0.0732096	-0.130087	-0.0124453	-0.0284018	0.0357347	0.0266592	0.0549041	-0.0126592	-0.0013464	0.0139411	0.074783	0.747825				0.747825
512	-0.0367655	0.0240019	0.0395544	0.0685211	-0.0282822	-0.0790331	-0.0193978	-0.0637572	-0.108189	0.0082991	-0.029834	0.040842	0.0035911	0.0670235	-0.0150718	0.0150101	0.0028457	0.0673031	0.743259				0.743259
513	-0.0460271	0.0500365	0.0410987	0.0909205	-0.0281233	-0.0667711	-0.0269684	-0.0824881	-0.107894	0.0354707	-0.0475534	0.0357134	0.0029988	0.0762063	0.012857	-0.0007432	0.0307967	0.0749948	0.739586				0.739586
514	-0.0516471	0.0252182	0.0350585	0.0589027	-0.0265717	-0.0662888	-0.0452054	-0.0693828	-0.111814	0.0256211	-0.0313346	0.0287025	0.0159029	0.0575226	-0.0050103	-0.0151569	0.0255985	0.0747656	0.754873				0.754873
515	-0.0386307	0.0330424	0.034536	0.0592174	-0.0235114	-0.0751691	-0.0109863	-0.0731336	-0.0968444	0.0147489	-0.0402406	0.0322927	0.0371162	0.0758818	0.0125107	-0.0217216	0.0309954	0.0689588	0.743044				0.743044
516	-0.0458131	0.0428276	0.0392091	0.0885684	-0.0275738	-0.0759421	-0.0341052	-0.0674345	-0.110625	-0.0267156	-0.0299113	0.0307927	0.0101276	0.0660102	-0.0127409	-0.0007993	0.025813	0.064635	0.74033				0.74033
517	-0.0394348	0.0387567	0.032988	0.0716713	-0.0221323	-0.0808462	-0.049948	-0.0591645	-0.105705	-0.0454843	-0.036527	0.0282745	0.0025406	0.0638678	-0.0084582	-0.0365942	0.0197372	0.0683619	0.742129				0.742129
518	-0.0358826	0.0303836	0.024841	0.0538349	-0.0242331	-0.0466219	-0.0428379	-0.0585408	-0.119111	-0.0177254	-0.0445483	0.0204244	0.0355849	0.0600646	0.0134731	-0.0172403	0.0379468	0.0704949	0.748908				0.748908
519	-0.0547235	0.02982	0.0415673	0.06093	-0.0218946	-0.0730334	-0.0210386	-0.0628305	-0.119999	-0.0391606	-0.0335396	0.0393578	0.0194174	0.0777128	-0.0039673	-0.0267805	0.0138328	0.0755015	0.737862				0.737862
520	-0.0397158	0.0412163	0.0358556	0.0888606	-0.0100126	-0.0640246	-0.0549347	-0.0788351	-0.126094	0.0103214	-0.0462552	0.0281433	0.031716	0.0554808	-0.0041025	-0.0146807	0.0274668	0.0764738	0.741528				0.741528
521	-0.0395692	0.0308155	0.0169151	0.0780466	-0.0244828	-0.0717086	-0.0238489	-0.0671689	-0.121095	-0.0345399	-0.0399374	0.0342391	0.0163306	0.0652601	-0.0135809	-0.0269581	0.0317605	0.0763761	0.748722				0.748722
522	-0.0469181	0.0458733	0.0472096	0.0804218	-0.0277763	-0.0863891	-0.03974	-0.0726671	-0.128496	-0.0329219	-0.027358	0.0273884	0.0513223	0.0683281	0.0237165	-0.0161508	0.0286557	0.0659887	0.738074				0.738074
523	-0.0495795	0.0348122	0.0410869	0.08644	-0.0267983	-0.0730019	-0.0063508	-0.0718695	-0.128117	0.0086249	-0.0438679	0.0264028	0.0026308	0.0619334	0.0078065	-0.0160908	0.0204449	0.0755425	0.747991				0.747991
524	-0.0526385	0.0257261	0.0162817	0.0785771	-0.0304281	-0.0719605	-0.0717677	-0.0565621	-0.109077	0.0495624	-0.0464286	0.025935	0.0255899	0.0733178	-0.004172	-0.0262766	0.0284559	0.0675619	0.758264				0.758264
525	-0.0453492	0.0308465	0.0429797	0.0637465	-0.0213722	-0.0643869	-0.008838	-0.0691638	-0.0957636	-0.0420564	-0.0513697	0.0205286	0.0035726	0.0661212	0.0151383	0.0081093	0.0288055	0.0642906	0.751297				0.751297
526	-0.0369629	0.0349381	0.0244098	0.0640993	-0.010002	-0.0751077	-0.0578885	-0.0778786	-0.10805	-0.0363117	-0.0200198	0.0472412	-0.0032849	0.064447	0.008857	-0.0403066	0.018216	0.0700727	0.731083				0.731083
527	-0.049736	0.048005	0.0501618	0.0902051	-0.0216972	-0.0846902	-0.0666168	-0.073485	-0.118977	0.0178092	-0.0383654	0.024983	0.0485326	0.068081	0.0287968	0.0238823	0.0242194	0.0694197	0.743708				0.743708
528	-0.0488083	0.0387503	0.0331483	0.086674	-0.0191571	-0.0741464	-0.0455058	-0.0737638	-0.122272	0.0042397	-0.025771	0.0383038	0.0381086	0.0557993	0.005459	-0.0077051	0.0267025	0.0716816	0.739217				0.739217
529	-0.0491246	0.0503032	0.0365397	0.0831647	-0.0177345	-0.0521472	-0.034232	-0.0753887	-0.110945	0.0306976	-0.0462533	0.0368113	0.0387251	0.0757558	0.018857	0.0270807	0.0287022	0.0643155	0.735238				0.735238
530	-0.0461896	0.0400991	0.0382671	0.0848315	-0.0253206	-0.0716469	-0.0482853	-0.0720372	-0.117695	0.0061052	-0.0255449	0.0438508	0.0007292	0.0550298	0.0107514	-0.0258767	0.0165899	0.0662522	0.741459				0.741459
531	-0.0553829	0.0487106	0.0408273	0.0724422	-0.0135675	-0.0468381	-0.0537838	-0.06727	-0.117189	0.0212269	-0.0307714	0.0246335	0.0433602	0.0776413	0.0004311	0.0159166	0.0147502	0.0633531	0.741344				0.741344
532	-0.0524645	0.0321551	0.0398818	0.0752136	-0.029902	-0.0590737	-0.0184336	-0.0640452	-0.125235	-0.0033941	-0.0453773	0.0280271	0.0325066	0.0681426	-0.0116875	0.002327	0.0172816	0.0631615	0.753364				0.753364
533	-0.0556613	0.0342636	0.0352107	0.067489	-0.0229309	-0.0656233	-0.0031836	-0.0728904	-0.101437	0.0006487	-0.0387985	0.0378423	0.0292243	0.0606216	-0.0157526	-0.005016	0.0293707	0.0760191	0.751386				0.751386
534	-0.0488645	0.0439554	0.0382212	0.0797422	-0.0258657	-0.0490442	-0.0492371	-0.0769347	-0.118382	0.0412535	-0.0504951	0.0150806	-0.0025756	0.0652712	0.0154755	0.0137986	0.0280053	0.0740092	0.756776				0.756776
535	-0.0450718	0.049697	0.0409701	0.093638	-0.0103941	-0.0750002	-0.0164106	-0.0678266	-0.123079	-0.0384793	-0.0525385	0.0214563	0.0154602	0.0664144	0.0124682	-0.0144847	0.039382	0.0754441	0.740283				0.740283
536	-0.0401206	0.0459564	0.0399573	0.0761452	-0.0249313	-0.0420279	-0.0485742	-0.0726588	-0.123149	0.0238404	-0.0476355	0.0328865	-0.0040541	0.0580821	-0.0158897	-0.0332684	0.0189641	0.06483	0.755129				0.755129
537	-0.0462452	0.035289	0.0403145	0.0720113	-0.0265474	-0.0745348	-0.0416885	-0.0710018	-0.117174	0.0147238	-0.0400806	0.0229476	0.0260157	0.0565477	0.0130239	0.0015023	0.0297957	0.0752556	0.749298				0.749298
538	-0.047071	0.0380302	0.0230247	0.0581612	-0.0211405	-0.0595872	-0.009194	-0.0743502	-0.124217	0.0109269	-0.0441494	0.0205957	0.0343642	0.0758632	0.0026798	0.0129085	0.0284671	0.0736767	0.751205				0.751205
539	-0.0488306	0.0476832	0.0483587	0.0914542	-0.0221594	-0.0569528	-0.0626248	-0.0741958	-0.134909	-0.0462879	-0.0233578	0.041252	0.0455349	0.0711097	-0.003415	-0.0070691	0.0273035	0.0639312	0.735543				0.735543
540	-0.036539	0.0361222	0.0225945	0.0834564	-0.0091479	-0.0549476	-0.0219664	-0.0854589	-0.140513	-0.0372702	-0.024173	0.0381695	0.0336434	0.0593998	0.0235234	-0.0223893	0.0246905	0.073928	0.740711				0.740711
541	-0.0555099	0.0461943	0.0389615	0.0792359	-0.0281029	-0.0618761	-0.044833	-0.0736409	-0.10611	-0.0013526	-0.0416828	0.0248406	0.0430748	0.067094	-0.0017318	-0.0072409	0.0376778	0.0675676	0.751681				0.751681
542	-0.0427441	0.0507423	0.0389818	0.0795946	-0.0303905	-0.0749677	-0.0516787	-0.0686533	-0.124358	0.0305808	-0.0428723	0.0269631	-0.003697	0.06918	-0.007198	-0.0149293	0.0227737	0.0747591	0.740164				0.740164
543	-0.049828	0.0372555	0.0390403	0.0735413	-0.0206688	-0.0534366	-0.0559677	-0.0785348	-0.109328	-0.0393098	-0.0330533	0.0404785	0.0377686	0.0574882	-0.0078247	-0.004857	0.0063885	0.0603553	0.751271				0.751271
544	-0.0409153	0.0472477	0.0462316	0.0755335	-0.0075228	-0.0544339	-0.0410347	-0.0727652	-0.110181	0.0072782	-0.0325044	0.0253594	0.0208975	0.0562094	0.0112207	0.0007904	0.0268369	0.0683347	0.732493				0.732493
545	-0.053745	0.0394694	0.037854	0.0648823	-0.0184082	-0.0867186	-0.0563147	-0.0764865	-0.11846	-0.0112589	-0.035759	0.0324527	0.0275331	0.0736375	0.0112913	-0.0330666	0.0293752	0.0733346	0.748433				0.748433
546	-0.0496633	0.0283506	0.0286527	0.0822139	-0.0217782	-0.0543987	-0.0639778	-0.0630921	-0.106289	0.0347775	-0.0369905	0.0304637	-0.0067758	0.0567679	-0.0182082	-0.0018073	0.0209214	0.0743002	0.745027				0.745027
547	-0.0393624	0.0271282	0.0309662	0.0782418	-0.0108079	-0.0791713	-0.0161178	-0.0774774	-0.105704	-0.0333218	-0.0504547	0.0362416	0.0318073	0.0639265	0.001946	-0.0337525	0.0094731	0.0685094	0.74707				0.74707
548	-0.052346	0.0236569	0.0346639	0.0805622	-0.0122854	-0.0635379	-0.0488242	-0.072294	-0.131397	0.0099422	-0.0301826	0.031615	0.0107966	0.0645366	0.0035042	-0.0322249	0.038925	0.0750416	0.741803				0.741803
549	-0.0430418	0.0504504	0.0328613	0.0921313	-0.0326248	-0.0815259	-0.0330428	-0.0622858	-0.127655	0.0033821	-0.038766	0.0262213	0.0246675	0.0583221	0.0015219	-0.026827	0.0274273	0.0719475	0.746191				0.746191
550	-0.0448627	0.0256254	0.0155674	0.0782202	-0.0110559	-0.0525638	-0.0027991	-0.07374	-0.128237	-0.0078831	-0.0441974	0.0333413	0.0223385	0.0664815	0.0144283	0.0149424	0.0130226	0.074513	0.745558				0.745558
551	-0.0360923	0.0396736	0.046008	0.0757299	-0.024542	-0.0606003	-0.0533294	-0.0707149	-0.104886	0.0053844	-0.0517142	0.0182183	0.0022903	0.0604165	0.0055798	-0.0339333	0.0336749	0.0772576	0.750277				0.750277
552	-0.0528146	0.0256644	0.0297418	0.0747545	-0.025147	-0.0735952	-0.0555212	-0.0782608	-0.123192	0.0076052	-0.0465498	0.0281926	0.0146327	0.0652402	-0.0038115	-0.0086533	0.019862	0.0746068	0.757969				0.757969
553	-0.0502503	0.0315584	0.030739	0.0621047	-0.0174604	-0.081483	-0.012138	-0.0686205	-0.0966092	-0.0044593	-0.0305659	0.0452311	-0.0131175	0.0638762	0.0075262	-0.0086187	0.0256182	0.0758779	0.734213				0.734213
554	-0.0434747	0.0324583	0.0205821	0.0548456	-0.0088369	-0.0722509	0.006449	-0.0703772	-0.110203	0.0149326	-0.0263912	0.0368218	-0.0053549	0.051662	-0.0097351	-0.0220508	0.0307725	0.0640519	0.753288				0.753288
555	-0.0450744	0.0340024	0.0381687	0.0728329	-0.0209712	-0.0605928	-0.052567	-0.0598702	-0.112942	0.0470287	-0.0505133	0.0265345	0.0350005	0.0660192	0.0030379	0.0041646	0.0299553	0.0642877	0.747593				0.747593
556	-0.0400287	0.0461566	0.0324174	0.0806287	-0.0214194	-0.0469068	-0.0177964	-0.082435	-0.119367	0.0244176	-0.0446834	0.0282119	-0.0001157	0.0675869	0.0195771	-0.0003674	0.0182545	0.0744152	0.743538				0.743538
557	-0.0454704	0.0236149	0.0351549	0.0741053	-0.0223204	-0.0837179	-0.0422208	-0.0761843	-0.102371	0.0562106	-0.0436717	0.0277291	-0.0004654	0.0674032	-0.0098587	-0.0082181	0.0156764	0.0730315	0.753481				0.753481
558	-0.0510096	0.0250716	0.0390849	0.0591949	-0.0195689	-0.05968	-0.0439656	-0.0649712	-0.105122	0.0300569	-0.0348848	0.0351809	0.0059839	0.0682044	0.0136413	0.0146123	0.0335326	0.0683518	0.740353				0.740353
559	-0.0537773	0.0265902	0.0155212	0.0509761	-0.0302331	-0.0590189	-0.0623876	-0.0661876	-0.0985507	0.0126463	-0.0279342	0.0269725	0.0347655	0.0630392	-0.012483	-0.034468	0.0072921	0.0733187	0.759902				0.759902
560	-0.0422926	0.0250496	0.0143504	0.0771179	-0.030964	-0.0513996	-0.0514308	-0.0566459	-0.124113	0.041706	-0.0324159	0.0261915	0.0097089	0.0591807	-0.0171209	0.0085235	0.0231406	0.0658274	0.751616				0.751616
561	-0.0514434	0.044245	0.0338734	0.0874587	-0.0099905	-0.0439457	-0.0548129	-0.0776062	-0.112186	0.0064294	-0.0392333	0.029447	0.0278655	0.0588851	-0.0054203	0.0014424	0.0156113	0.0630268	0.750027				0.750027
562	-0.0497524	0.0357324	0.0378827	0.0844557	-0.023397	-0.0767003	-0.0667565	-0.0593869	-0.113115	0.0238661	-0.0561899	0.0209237	0.0045621	0.0686126	0.0112968	0.0037658	0.021344	0.0684781	0.755981				0.755981
563	-0.0552347	0.0330092	0.0368915	0.0776433	-0.0141793	-0.0838988	-0.0272755	-0.0678424	-0.1098	0.0350667	-0.0305944	0.03757	0.035728	0.0695182	0.001372	-0.0200903	0.0105371	0.0634449	0.738447				0.738447
564	-0.0395818	0.0418766	0.0349018	0.0770456	-0.0255949	-0.0802489	-0.0539621	-0.0669069	-0.106102	-0.0360568	-0.0273258	0.0298231	0.0006292	0.0651718	-0.0101329	-0.0224108	0.0327094	0.0686956	0.740561				0.740561
565	-0.0496381	0.0301603	0.0332812	0.0594544	-0.0145922	-0.0612664	-0.0375746	-0.0701918	-0.0997574	-0.0050196	-0.0259851	0.0468664	0.0377665	0.0566086	0.0008455	-0.0189584	0.0162048	0.0616976	0.74007				0.74007
566	-0.0462979	0.0449905	0.0282667	0.0838386	-0.0296626	-0.0897649	-0.0569464	-0.0695907	-0.126065	-0.0464206	-0.0375276	0.0216809	0.0210596	0.0700799	0.027998	-0.0118928	0.0282836	0.0621418	0.748733				0.748733
567	-0.0514797	0.0386794	0.0448597	0.0860079	-0.0169677	-0.0803024	-0.0397873	-0.0856401	-0.126068	0.0208133	-0.0230594	0.0443173	0.0066012	0.0572091	-0.014634	-0.0106549	0.0246426	0.0659567	0.741569				0.741569
568	-0.036465	0.0233207	0.0348719	0.0573183	-0.0172987	-0.0610534	-0.041432	-0.0682352	-0.121138	0.0359108	-0.0426515	0.0195639	0.0092323	0.0576313	0.001709	0.0015965	0.0236232	0.0685953	0.753417				0.753417
569	-0.0371587	0.0411331	0.027349	0.0805195	-0.0176468	-0.0687393	-0.0453399	-0.0731449	-0.127372	0.0235803	-0.0366582	0.0250733	0.0038433	0.0696271	-0.0075286	-0.0242833	0.01854	0.0655225	0.742069				0.742069
570	-0.0525059	0.0323105	0.0294213	0.0836544	-0.0112597	-0.0835267	-0.0523588	-0.0836891	-0.128388	0.0088134	-0.0441771	0.0188602	0.0113443	0.0711369	0.0265152	0.0162724	0.0192437	0.0737792	0.749466				0.749466
571	-0.0502586	0.0253791	0.0407438	0.0716466	-0.0193194	-0.0807133	-0.0718676	-0.0775097	-0.128517	0.0322689	-0.0418792	0.0313268	0.0111833	0.0579452	-0.0167238	-0.0101063	0.006652	0.0655271	0.766231				0.766231
572	-0.0493578	0.0360221	0.0315029	0.0805508	-0.0274704	-0.0485643	-0.0272982	-0.0762904	-0.118825	0.0033546	-0.0508993	0.0337634	0.0326286	0.0626802	6.25e-05	0.0101707	0.006038	0.0678451	0.754906				0.754906
573	-0.0431162	0.0267729	0.0420337	0.0619776	-0.0137683	-0.0389067	-0.0467105	-0.0830019	-0.13664	0.0141396	-0.0243102	0.037707	0.0304763	0.0600845	-0.0078986	-0.0289275	0.0156525	0.068452	0.747663				0.747663
574	-0.0447967	0.041812	0.0443899	0.0750765	-0.0305237	-0.0470166	-0.0424534	-0.0812886	-0.123912	0.0164601	-0.020936	0.0486069	0.016854	0.0599585	-0.0111133	-0.0105853	0.0087106	0.0622007	0.740585				0.740585
575	-0.0411815	0.0307667	0.0353017	0.0675418	-0.0223031	-0.0465488	-0.007463	-0.0720137	-0.100192	0.0059906	-0.0544398	0.028065	0.0087147	0.066848	-0.0201261	0.0040993	0.0205663	0.0703905	0.750724				0.750724
576	-0.0389283	0.0373841	0.0243897	0.0755241	-0.0165942	-0.0655017	-0.0301038	-0.0811055	-0.110781	-0.0201125	-0.0240383	0.0497294	-0.0169231	0.0579881	-0.0083947	-0.0211494	0.01849	0.0630229	0.744444				0.744444
577	-0.0461604	0.0313181	0.0187741	0.0810281	-0.0160504	-0.0687077	-0.0264482	-0.0799289	-0.11597	0.0341318	-0.0259779	0.0494109	-0.0103333	0.065789	0.0101328	-0.0126005	0.0330218	0.0700443	0.741123				0.741123
578	-0.0457915	0.0229172	0.0184147	0.0562189	-0.0151228	-0.0382507	-0.0560376	-0.0596004	-0.0957302	0.063187	-0.0412622	0.0277524	-0.0034142	0.0703325	-0.0045947	0.0149988	0.0295455	0.0716619	0.743608				0.743608
579	-0.0531816	0.0387518	0.023646	0.0675389	-0.0188502	-0.0849035	-0.0271994	-0.0690312	-0.122569	-0.0050293	-0.0409236	0.0256293	0.030587	0.0580263	0.0077545	-0.0104346	0.0344673	0.0641372	0.754999				0.754999
580	-0.0554416	0.0401975	0.0371409	0.0683454	-0.0223797	-0.0873449	-0.0105012	-0.0630235	-0.120752	-0.0570307	-0.0306947	0.0432324	-0.0038586	0.0694575	0.0121829	0.009253	0.0213865	0.0711436	0.734828				0.734828
581	-0.0445306	0.049103	0.0511822	0.0766616	-0.0214255	-0.0710907	-0.0289365	-0.0774167	-0.112246	0.007938	-0.0322754	0.045708	0.0418644	0.0565238	0.0166673	-0.026358	0.0248458	0.0701253	0.733325				0.733325
582	-0.0451645	0.0465315	0.0335843	0.0731092	-0.0184763	-0.0498361	-0.0432386	-0.073844	-0.130196	-0.0065019	-0.022595	0.041875	0.0311851	0.0748648	0.0224875	0.0092081	0.0360494	0.0690476	0.730673				0.730673
583	-0.0414389	0.0312178	0.0419931	0.083961	-0.0223245	-0.0488591	-0.0736009	-0.0697716	-0.109163	-0.024436	-0.0290198	0.0391114	-0.0049186	0.061071	0.007425	0.0040451	0.0081539	0.0687308	0.740145				0.740145
584	-0.0374017	0.0379265	0.026391	0.0765873	-0.0204208	-0.0788337	-0.0152082	-0.077425	-0.132267	-0.0608548	-0.0419837	0.0350391	0.0225953	0.0585479	0.008172	-0.0104531	0.0154887	0.0730798	0.74839				0.74839
585	-0.0429052	0.0442166	0.034681	0.0631596	-0.0294971	-0.0746537	-0.0224577	-0.078861	-0.112131	0.0148547	-0.0449382	0.032918	0.0296488	0.0709606	0.0086165	0.000336	0.020269	0.0657002	0.748774				0.748774
586	-0.0560912	0.0393678	0.0387754	0.0762684	-0.0259321	-0.0756106	-0.0291863	-0.066345	-0.109016	-0.0133315	-0.045347	0.0303992	0.0467007	0.0645055	0.0187714	-0.0231825	0.0279684	0.0690243	0.746343				0.746343
587	-0.0404747	0.0281258	0.0280843	0.0692398	-0.0207238	-0.0708146	-0.0276299	-0.0732255	-0.105452	-0.0078982	-0.0297782	0.0292675	0.0023055	0.0567662	-0.0043157	-0.0049435	0.014312	0.0666871	0.748573				0.748573
588	-0.0490987	0.0322707	0.0334315	0.0682936	-0.0091094	-0.064617	-0.0357591	-0.0683045	-0.116784	0.0379772	-0.0464978	0.0229944	0.0276394	0.071113	0.0007934	-0.0052729	0.0119546	0.0742818	0.748494				0.748494
589	-0.0362057	0.0364398	0.0379288	0.058224	-0.0074449	-0.0638458	0.0013534	-0.083493	-0.126075	4.52e-05	-0.0268981	0.0355884	0.0397833	0.0546495	0.0172965	-0.0312448	0.0323432	0.0631625	0.741911				0.741911
590	-0.0468073	0.0318552	0.0444338	0.083511	-0.0280619	-0.0718862	-0.0503575	-0.0637611	-0.109144	0.054912	-0.0532728	0.0160739	0.001915	0.0545248	0.0082091	0.0101894	0.0159329	0.0709205	0.761165				0.761165
591	-0.043955	0.036771	0.0345423	0.0744194	-0.0158764	-0.0630931	-0.0069849	-0.0768397	-0.124651	-0.0229178	-0.0257618	0.0356691	0.0034097	0.0734193	0.0181929	0.0051505	0.0379869	0.075083	0.734707				0.734707
592	-0.0542532	0.0256827	0.033421	0.0683618	-0.0239818	-0.0891175	-0.0501265	-0.0586627	-0.0871069	-0.0213901	-0.0367602	0.0418132	0.0163193	0.055358	-0.0236745	-0.0243405	0.0151927	0.071546	0.750192				0.750192
593	-0.0524038	0.0325117	0.0363914	0.0642366	-0.0241383	-0.0538652	-0.024773	-0.0608841	-0.102074	-0.0104409	-0.0383688	0.0233666	0.0377294	0.0731957	-0.0128672	-0.0152215	0.0286576	0.0713748	0.746254				0.746254
594	-0.0536653	0.0228679	0.030192	0.0798099	-0.0192629	-0.0618066	-0.0244399	-0.0828296	-0.119808	0.014886	-0.045708	0.0289876	0.043658	0.0566916	0.0084343	-0.0247252	0.0329318	0.0655667	0.768087				0.768087
595	-0.0417954	0.0353754	0.0322855	0.0597666	-0.0240423	-0.0813896	-0.0588272	-0.0648105	-0.120144	-0.0048538	-0.0370415	0.0267963	0.0201099	0.0701128	-0.0035933	-0.0210754	0.0377987	0.0688186	0.749375				0.749375
596	-0.0495206	0.044018	0.0287341	0.0702153	-0.0200432	-0.0519707	-0.0057429	-0.0825118	-0.13812	-0.0296047	-0.0168135	0.037561	0.0101459	0.0734659	-0.0017749	0.012103	0.0084888	0.0667228	0.743766				0.743766
597	-0.0503164	0.0456961	0.0348004	0.087406	-0.0240304	-0.0912269	-0.0280102	-0.0805407	-0.106505	-0.0012245	-0.0512511	0.0260924	0.0313715	0.0733493	0.0224444	0.0184468	0.0209835	0.0735381	0.747225				0.747225
598	-0.0410831	0.0269086	0.0245039	0.0763877	-0.0325831	-0.0608881	-0.0372688	-0.0711985	-0.10812	0.0213931	-0.0427334	0.0263184	0.0338653	0.0746066	-0.0189786	-0.0056166	0.0006625	0.0651855	0.752186				0.752186
599	-0.0411383	0.0263387	0.0146529	0.0539463	-0.0224672	-0.0662034	-0.0074177	-0.0613095	-0.109275	0.0407161	-0.0278596	0.0408106	0.0338337	0.0648926	-0.0098235	-0.0261329	0.0142955	0.0667517	0.74307				0.74307
600	-0.0456061	0.0414728	0.0337154	0.0806301	-0.028929	-0.0828068	-0.0384232	-0.0756345	-0.103079	0.0369408	-0.0305804	0.0462961	0.0269607	0.0703736	0.0084099	-0.0265431	0.0342166	0.0658989	0.736367				0.736367
601	-0.0397857	0.0322699	0.0300834	0.0601729	-0.0086417	-0.0361003	-0.0087756	-0.0697815	-0.109893	-0.0439208	-0.0478603	0.0276837	0.0040562	0.0599999	-0.0066148	-0.0393084	0.0351328	0.0678805	0.747351				0.747351
602	-0.0476562	0.033925	0.0182036	0.0779808	-0.0257322	-0.0554313	-0.0088654	-0.0691942	-0.11251	0.0432258	-0.0295377	0.0439058	0.0126335	0.0733504	-0.0094719	0.0181537	0.0144904	0.065168	0.744921				0.744921
603	-0.0413326	0.0246399	0.0396121	0.0595361	-0.0161448	-0.0709678	-0.0480915	-0.0753063	-0.124131	-0.0509857	-0.0298489	0.0215341	0.0260545	0.0626101	-0.0134286	0.0032494	0.0103697	0.0732975	0.753424				0.753424
604	-0.0392501	0.0423366	0.0443271	0.0725688	-0.0269201	-0.0656561	-0.0476369	-0.060929	-0.0925468	0.049061	-0.033228	0.0286254	0.0314421	0.0708027	-0.0113729	0.0022187	0.0059887	0.0582319	0.74316				0.74316
605	-0.0369384	0.0396998	0.0351005	0.0589402	-0.0224843	-0.0427795	-0.0452437	-0.0635914	-0.114708	-0.0100058	-0.0486264	0.0210819	-0.0003746	0.066113	-0.0014129	0.0033639	0.0294942	0.0735814	0.741385				0.741385
606	-0.0492631	0.0266553	0.0342655	0.0662176	-0.0099861	-0.0685181	-0.0347175	-0.0669655	-0.108343	0.0358556	-0.0322173	0.0422203	0.0413698	0.0662509	0.006613	-0.0086906	0.0350755	0.0771593	0.72757				0.72757
607	-0.0356642	0.0284933	0.0252962	0.0715668	-0.024503	-0.0509866	-0.0456355	-0.0576841	-0.114317	0.0058372	-0.0263676	0.0386619	0.0264887	0.0566641	-0.016604	-0.0094247	0.0096182	0.0656411	0.742836				0.742836
608	-0.0462656	0.0378878	0.0318329	0.0691742	-0.0109732	-0.0370023	-0.0318667	-0.0717295	-0.113533	0.0103436	-0.0437539	0.0203731	0.0382934	0.0742948	-0.0028216	-0.0147305	0.0258606	0.062953	0.750897				0.750897
609	-0.0409154	0.0322878	0.0213129	0.0551747	-0.0109046	-0.0457697	-0.0349446	-0.0774242	-0.101873	-0.0316942	-0.0422851	0.0245839	-0.0036759	0.0596008	-0.0040276	-0.036104	0.0333853	0.0651312	0.756914				0.756914
610	-0.0427502	0.0410308	0.0313502	0.0877909	-0.0327547	-0.0514156	-0.0512171	-0.0601175	-0.0981074	0.0047458	-0.0437592	0.041422	0.0402475	0.0718129	-0.0012856	0.0001685	0.0053797	0.0694057	0.735838				0.735838
611	-0.0396901	0.0489165	0.0327207	0.0771711	-0.0301566	-0.0555153	-0.0418118	-0.0695618	-0.131697	0.030578	-0.0383944	0.0338899	0.020844	0.0633353	-0.002405	-0.0012487	0.0332361	0.0737462	0.744098				0.744098
612	-0.0508627	0.0328546	0.0373594	0.0603809	-0.009852	-0.0391005	-0.0157047	-0.0748666	-0.118924	0.0334605	-0.0369599	0.0346434	0.0368185	0.0758726	-0.0050437	-0.0023122	0.0170547	0.0685676	0.743863				0.743863
613	-0.0406148	0.0480155	0.0384707	0.0811166	-0.0159946	-0.0811616	-0.0299792	-0.0690119	-0.109653	0.0130483	-0.0303341	0.044647	0.0445187	0.0653615	-0.0029028	-0.0007364	0.0259786	0.0699378	0.727857				0.727857
614	-0.0463424	0.0483986	0.0250222	0.0838445	-0.0316268	-0.0863121	-0.0184181	-0.0695881	-0.10033	0.0144689	-0.0390351	0.03039	0.0375702	0.0586402	0.0135143	-0.0111112	0.0390723	0.0704766	0.751004				0.751004
615	-0.0375496	0.0260838	0.025018	0.058816	-0.0110387	-0.0363897	-0.0085278	-0.0698918	-0.12763	0.0057825	-0.0424945	0.0374778	0.0398623	0.0608001	0.0139601	-0.0021186	0.0390639	0.0769233	0.738217				0.738217
616	-0.048521	0.0348161	0.0333634	0.060769	-0.0166627	-0.0778974	-0.0574641	-0.0685725	-0.106333	-0.0138126	-0.0326394	0.0283178	0.0271004	0.0705747	0.0216007	-0.0272273	0.0402685	0.0763099	0.737402				0.737402
617	-0.0437772	0.0344984	0.0344346	0.0837808	-0.020347	-0.0765879	-0.0605181	-0.0701538	-0.119994	-0.0078824	-0.0243833	0.0444981	0.0205432	0.0660475	0.0171802	-0.0060437	0.0317269	0.0650469	0.736315				0.736315
618	-0.0485227	0.0313596	0.034241	0.0583431	-0.0191308	-0.072633	-0.0253525	-0.0795706	-0.112624	0.0368997	-0.042912	0.0263499	0.0122645	0.0683587	0.020587	-0.0291625	0.0253961	0.0729135	0.751981				0.751981
619	-0.0502037	0.0307288	0.0382148	0.0870125	-0.0118719	-0.0641581	-0.0359164	-0.0693866	-0.12795	0.0454156	-0.0331958	0.0405223	0.0122982	0.0603752	0.0090956	0.0128519	0.027672	0.0716457	0.73454				0.73454
620	-0.0547272	0.0499914	0.0449573	0.0794818	-0.0150633	-0.0413913	-0.011576	-0.0716027	-0.115938	-0.0205723	-0.0539673	0.0246976	0.0147519	0.0761957	0.0144144	0.0029013	0.0368295	0.0731121	0.738571				0.738571
621	-0.038205	0.0455515	0.0497525	0.0819407	-0.0082184	-0.0363371	-0.0595785	-0.0743052	-0.111662	-0.0251096	-0.0350286	0.0349929	-0.0009626	0.0541457	0.0202016	0.0051738	0.02343	0.0677372	0.731176				0.731176
622	-0.0412359	0.0455241	0.0487371	0.0699365	-0.0276217	-0.0575587	-0.049012	-0.0751575	-0.108516	-0.0442846	-0.0358845	0.0235628	0.0464753	0.0620696	-0.0100312	0.0072252	0.0306683	0.0693454	0.743529				0.743529
623	-0.0497316	0.0315393	0.0183295	0.0759399	-0.0315561	-0.0783662	-0.0669398	-0.0714088	-0.122839	0.0344093	-0.0227848	0.0485597	0.0296269	0.0625895	-0.0232446	-0.0248598	0.0089503	0.0640283	0.756616				0.756616
624	-0.0445584	0.030364	0.020682	0.0736079	-0.0102781	-0.0381482	-0.0323668	-0.0711769	-0.133995	-0.0172432	-0.0354045	0.0278722	0.000925	0.0616646	-0.0131807	0.0003538	0.0247018	0.06389	0.755507				0.755507
625	-0.0507389	0.0480673	0.0299699	0.0763798	-0.0102576	-0.0603611	-0.0024219	-0.077978	-0.114161	-0.0552255	-0.0311474	0.0380794	0.0126887	0.0699176	0.0191457	-0.0286673	0.0269172	0.0625219	0.740275				0.740275
626	-0.0480359	0.0503135	0.0243675	0.0756903	-0.0097094	-0.0752705	-0.0505988	-0.0715233	-0.102187	0.0162543	-0.0429859	0.037298	0.0214738	0.0529593	-0.004655	0.0040984	0.0140958	0.0669312	0.74988				0.74988
627	-0.0564688	0.0241923	0.0271697	0.0790342	-0.0267823	-0.0596595	-0.0692593	-0.0586928	-0.102378	0.0027646	-0.04223	0.0274887	0.0451739	0.0611771	0.0020392	-0.0213203	0.0138635	0.0684039	0.75683				0.75683
628	-0.048597	0.0263153	0.0319823	0.0565368	-0.020874	-0.0474153	0.0024678	-0.0808096	-0.136026	-0.0366844	-0.0201334	0.0448699	0.0400806	0.0772422	0.0144488	-0.0196705	0.0297454	0.0697854	0.736679				0.736679
629	-0.0519834	0.0462118	0.0350841	0.0714327	-0.0308503	-0.0660631	-0.0312137	-0.0676591	-0.119029	0.0358373	-0.0254099	0.0292596	0.0008285	0.0582537	-0.0107518	-0.0223821	0.0202164	0.0608022	0.752912				0.752912
630	-0.0366962	0.0360701	0.0266757	0.0555176	-0.0080611	-0.0563114	-0.0334664	-0.0732696	-0.115407	0.008756	-0.0287084	0.0436142	0.0401319	0.0712814	0.0093781	-0.0142983	0.0179585	0.0735828	0.723977				0.723977
631	-0.0425363	0.0418215	0.0394221	0.0762082	-0.024962	-0.0495278	-0.0478538	-0.0809942	-0.116179	0.0140652	-0.0217823	0.039673	0.0156913	0.063457	-0.0013726	-0.0034068	0.0318316	0.0713116	0.733599				0.733599
632	-0.0436909	0.0430785	0.0317024	0.0599432	-0.027954	-0.046763	-0.0504798	-0.0810631	-0.132595	-0.0586529	-0.0237964	0.0318018	0.001286	0.0644683	0.0054102	-0.0259354	0.0103594	0.0711204	0.749871				0.749871
633	-0.0525834	0.0419564	0.0380482	0.0643305	-0.0114904	-0.0493365	-0.0195595	-0.0783599	-0.128376	0.0285396	-0.0462406	0.0258155	0.0424746	0.0664515	0.0087513	-0.0216485	0.018637	0.0731586	0.751496				0.751496
634	-0.0515859	0.0353517	0.0447911	0.0855132	-0.0269457	-0.0803487	-0.0300118	-0.0617002	-0.124651	-0.0372983	-0.0343749	0.0409239	0.0102144	0.0727715	-0.0013572	-0.0131134	0.015941	0.0692247	0.736184				0.736184
635	-0.0389724	0.031828	0.0386425	0.0878696	-0.0092856	-0.0702604	-0.0471241	-0.0768208	-0.116729	-0.020205	-0.0481173	0.02725	0.0421321	0.0730943	0.010378	-0.0135712	0.0265322	0.0659869	0.74127				0.74127
636	-0.0398479	0.0381201	0.045195	0.0798668	-0.0218309	-0.0677283	-0.0037569	-0.0771618	-0.129842	0.0269711	-0.0271427	0.0327276	0.0478283	0.0632558	-0.010132	-0.0128854	0.0078344	0.0609982	0.742058				0.742058
637	-0.052181	0.0356109	0.0237643	0.0695863	-0.02981	-0.0854163	-0.0462924	-0.0723158	-0.121733	0.0390559	-0.0404915	0.0322495	0.0397895	0.0734914	-0.0073102	0.0142473	0.0363384	0.0699164	0.752357				0.752357
638	-0.0546799	0.0418139	0.0228603	0.0856434	-0.0132308	-0.0854587	-0.0659085	-0.0731991	-0.128817	-0.0492379	-0.0218338	0.0402126	0.0454377	0.0625792	0.0198318	-0.0271465	0.0407525	0.0711506	0.741123				0.741123
639	-0.0353019	0.0489872	0.0325996	0.0694727	-0.0100214	-0.0441811	-0.0403153	-0.0796451	-0.117572	-0.0087142	-0.038327	0.0214072	-0.0025585	0.0655289	0.0256367	-0.0105208	0.0308114	0.0742695	0.739249				0.739249
640	-0.0362698	0.0290957	0.0273559	0.0609624	-0.0152814	-0.0388198	-0.0502124	-0.0718874	-0.102252	0.0100254	-0.034207	0.031279	0.016076	0.0637917	-0.0118783	-0.0295347	0.0306803	0.0764488	0.742141				0.742141
641	-0.0489558	0.0376508	0.0249032	0.0574942	-0.0288673	-0.0915105	-0.0224431	-0.059964	-0.0926532	0.0032024	-0.0471646	0.0289815	0.0343575	0.0643683	-0.0069633	-0.040258	0.0146001	0.0664405	0.760981				0.760981
642	-0.0419263	0.0406016	0.0233867	0.0785614	-0.0233284	-0.0697235	-0.0098362	-0.0734071	-0.131587	-0.0591056	-0.0269366	0.037595	0.0177766	0.06186	-0.0110055	-0.0102698	0.0103529	0.0627135	0.746628				0.746628
643	-0.0464317	0.0442055	0.0393209	0.0763018	-0.0258074	-0.0716443	-0.021455	-0.0757128	-0.113816	0.0062148	-0.0356173	0.0329468	-0.0047258	0.0594291	0.002673	-0.0170782	0.0262279	0.0694185	0.74831				0.74831
644	-0.0528256	0.0467427	0.0463231	0.0850335	-0.0100524	-0.0722461	-0.0172345	-0.0726798	-0.102922	0.0261848	-0.0455494	0.0239049	0.0327502	0.0613093	0.0004922	0.0185442	0.0214025	0.0645365	0.74098				0.74098
645	-0.0480922	0.0263845	0.0156602	0.0608247	-0.0131636	-0.0532083	-0.0573902	-0.0802456	-0.110057	0.0026193	-0.0355293	0.0364956	-0.0142556	0.0516597	-0.0222715	-0.0315817	0.0102284	0.0628457	0.768715				0.768715
646	-0.0404007	0.044094	0.0264583	0.0598473	-0.0124854	-0.0419284	-0.0385865	-0.070882	-0.111262	0.0090766	-0.030028	0.0390912	-0.0054529	0.061164	0.0110426	0.0082148	0.011334	0.0664632	0.738495				0.738495
647	-0.0518096	0.0496762	0.0517863	0.0766822	-0.0237708	-0.0492777	-0.0042339	-0.0651761	-0.112499	-0.0395797	-0.0476918	0.0348402	0.0187293	0.0776518	0.0153735	-0.002567	0.0158908	0.0623307	0.737582				0.737582
648	-0.0514556	0.0331351	0.030909	0.0623764	-0.0110895	-0.042164	-0.0052761	-0.0780211	-0.127808	-0.0354054	-0.0231476	0.0403036	0.0269125	0.0630237	-0.0161984	-0.0243833	0.0127271	0.06738	0.748496				0.748496
649	-0.045204	0.0302908	0.0288193	0.0659477	-0.0273782	-0.0858108	-0.059672	-0.0708695	-0.118395	-0.033573	-0.0359035	0.0348001	0.0093698	0.0721419	0.0210036	-0.0073451	0.0196198	0.0742853	0.749041				0.749041
650	-0.0497212	0.0246895	0.0134977	0.0490601	-0.0250381	-0.0541485	-0.0050193	-0.073782	-0.105472	0.0206793	-0.0392743	0.0301193	0.0068574	0.0558133	-0.0089692	-0.0295877	0.0063356	0.0643493	0.771709				0.771709
651	-0.0391758	0.0492769	0.0285784	0.087344	-0.0310015	-0.0852922	-0.0390803	-0.0752838	-0.118216	-0.0011346	-0.0497293	0.0350692	-0.0066344	0.0681029	-0.0080834	0.0050278	0.013056	0.0604448	0.748929				0.748929
652	-0.0383901	0.0455926	0.0450105	0.0647703	-0.0167109	-0.0679329	-0.0427533	-0.0612634	-0.105595	-0.0516386	-0.0443336	0.0289498	-0.0041125	0.0706074	0.0150107	-0.0150479	0.0230882	0.0737749	0.732802				0.732802
653	-0.0474214	0.0424153	0.0444153	0.0787915	-0.024825	-0.0586154	-0.0097124	-0.0850216	-0.128929	-0.0367237	-0.043919	0.017172	0.0251708	0.0696466	0.0240147	-0.0295797	0.0369581	0.0633594	0.758127				0.758127
654	-0.0485573	0.050665	0.044241	0.0746085	-0.0262811	-0.0680171	-0.0041637	-0.0823766	-0.113315	0.0027587	-0.0301901	0.039831	0.0317341	0.0760467	0.0246112	-0.024435	0.0270644	0.0733489	0.731892				0.731892
655	-0.0402299	0.0399344	0.0445427	0.0695223	-0.0276987	-0.0748394	-0.029084	-0.0679317	-0.124827	-0.0552628	-0.0330338	0.0335841	0.0533848	0.0613044	0.0160611	-0.0362341	0.0224584	0.066687	0.742978				0.742978
656	-0.0514137	0.0316522	0.0253525	0.0826282	-0.0168966	-0.0552238	-0.0225231	-0.0795013	-0.121872	0.0397308	-0.0356334	0.0289376	0.0322837	0.0555737	-0.0091671	-0.0051393	0.0306965	0.0725492	0.752471				0.752471
657	-0.0379397	0.0269336	0.0198787	0.0624449	-0.0276134	-0.0678677	-0.0072735	-0.0751375	-0.117441	-0.0101106	-0.0429618	0.0313139	0.0440501	0.0642741	0.015885	0.0121992	0.0132629	0.0718639	0.750617				0.750617
658	-0.0499832	0.0438857	0.0281498	0.0775531	-0.0293433	-0.079453	-0.0276483	-0.076719	-0.103079	-0.0507264	-0.0414236	0.0231743	0.0341204	0.0593444	0.0047096	-0.0160331	0.0221305	0.0744054	0.759314				0.759314
659	-0.053116	0.0320866	0.0306234	0.0794706	-0.0232408	-0.0452851	-0.0389173	-0.0704297	-0.12201	0.0122159	-0.0301267	0.0366697	0.0076695	0.0624532	-0.0073529	-0.0166304	0.0266218	0.077143	0.747261				0.747261
660	-0.0430485	0.0447244	0.0477356	0.0950742	-0.0187585	-0.0696094	-0.0346625	-0.0781389	-0.120338	-0.0248486	-0.048353	0.0245273	0.047557	0.0693083	0.0040518	0.0222553	0.0227149	0.0715243	0.737047				0.737047
661	-0.0506432	0.0421066	0.0312359	0.0866508	-0.0246846	-0.0471515	-0.0380974	-0.0775784	-0.116498	0.0434007	-0.0431289	0.0333196	0.0023754	0.0757723	-0.0071897	0.0062538	0.0303674	0.0737871	0.744431				0.744431
662	-0.0524569	0.0378345	0.0406133	0.0869974	-0.0171066	-0.0725824	-0.0426366	-0.0791106	-0.114603	-0.0107063	-0.0365701	0.0267595	0.0072521	0.0555886	0.0088744	-0.036273	0.0412604	0.0744108	0.750865				0.750865
663	-0.0454648	0.0311669	0.0309297	0.0710814	-0.0169492	-0.0827238	-0.0067131	-0.0705659	-0.11001	0.0255694	-0.0482822	0.036098	0.0367207	0.0705555	0.0187779	-0.0090636	0.0357843	0.0667411	0.74155				0.74155
664	-0.0372148	0.0411257	0.0399854	0.0766544	-0.0268906	-0.0751302	-0.0421199	-0.0628797	-0.0984098	-0.0300992	-0.0313872	0.0414577	0.005029	0.0599016	-0.0070978	-0.0176876	0.0302032	0.0634582	0.739902				0.739902
665	-0.0368405	0.0397318	0.0460331	0.0730571	-0.0193822	-0.056376	-0.046021	-0.0648142	-0.100035	0.0243812	-0.03211	0.0395566	0.0153549	0.0648025	-0.0125116	-0.0243835	0.006617	0.0610259	0.736517				0.736517
666	-0.0525568	0.0350476	0.0360011	0.0687932	-0.0278984	-0.076371	-0.0074507	-0.0670182	-0.116241	0.0049593	-0.0453955	0.0211751	-0.0037653	0.0592868	0.0138125	-0.0294417	0.0317325	0.0734566	0.756355				0.756355
667	-0.0362777	0.0234848	0.0211005	0.0776444	-0.0321989	-0.0483285	-0.023979	-0.0644395	-0.130365	-0.0179794	-0.0427162	0.0345552	0.0197023	0.072734	0.0021258	0.0024097	0.0099472	0.0660353	0.750366				0.750366
668	-0.035911	0.0478741	0.023845	0.0815893	-0.0106922	-0.0417277	0.0068827	-0.0768975	-0.113343	-0.0388131	-0.0373029	0.0355979	0.0285277	0.0573451	0.0154443	-0.0106649	0.025074	0.0729022	0.730704				0.730704
669	-0.0495091	0.0253435	0.0232632	0.0681817	-0.0318702	-0.0613716	-0.0325956	-0.0595961	-0.108772	0.0027098	-0.038051	0.0366077	0.0050129	0.0567367	-0.0289942	-0.0033777	0.0041482	0.0679472	0.757518				0.757518
670	-0.0546384	0.0418292	0.0229394	0.0848055	-0.0205009	-0.0577986	-0.0528502	-0.0632428	-0.113738	-0.0175831	-0.0475311	0.018742	8.55e-05	0.068183	-0.0084999	-0.0099868	0.0127984	0.0623273	0.761856				0.761856
671	-0.0547959	0.0425792	0.0477406	0.0766922	-0.0263476	-0.0801376	-0.0505361	-0.0750338	-0.106126	-0.0032312	-0.0297933	0.0304861	0.0267847	0.07008	-0.0012377	-0.0214625	0.0328341	0.0726137	0.738627				0.738627
672	-0.0467517	0.0349617	0.0244813	0.0831361	-0.017867	-0.0799441	-0.0699761	-0.0727754	-0.0998202	0.0014938	-0.0295648	0.0456737	0.0112363	0.0664115	-0.0068203	0.0078019	0.0172481	0.0744465	0.739711				0.739711
673	-0.0383575	0.0440582	0.0484033	0.0783997	-0.0075895	-0.0437372	-0.0596297	-0.0852031	-0.128237	0.0121178	-0.0396959	0.0328339	0.0051511	0.0557208	0.0079666	-0.0167302	0.022867	0.0692009	0.739147				0.739147
674	-0.0503069	0.0488829	0.026369	0.0905997	-0.0271204	-0.0816427	-0.0226658	-0.080907	-0.121698	-0.0475309	-0.0311893	0.0431098	0.0262974	0.0670639	0.0095792	0.0034719	0.0368021	0.0750982	0.735042				0.735042
675	-0.0485945	0.0313989	0.039736	0.0810139	-0.017288	-0.0474013	-0.0269468	-0.075056	-0.134158	0.0363056	-0.0438269	0.0207971	0.0123667	0.0702374	0.0099596	-0.0100968	0.0142769	0.0651118	0.753425				0.753425
676	-0.0376119	0.0393424	0.0442392	0.0680383	-0.0193716	-0.0484222	0.0078047	-0.0759612	-0.105014	0.0460123	-0.0452016	0.0239353	0.0267716	0.0709252	0.0197998	0.0270389	0.0226133	0.0709387	0.735061				0.735061
677	-0.0529024	0.0345107	0.0363823	0.0605192	-0.029156	-0.0817678	-0.0031998	-0.0594221	-0.108445	0.0280466	-0.0304432	0.0327336	0.0468746	0.0796975	0.0177006	0.0073999	0.0321257	0.0723624	0.737254				0.737254
678	-0.0485563	0.0496144	0.0385244	0.082365	-0.0268332	-0.0591465	-0.0486234	-0.0808979	-0.137461	-0.061509	-0.0364402	0.0282499	0.0493067	0.0681248	0.0193253	-0.0179545	0.0367258	0.0652677	0.751208				0.751208
679	-0.0432235	0.024785	0.0183143	0.0728437	-0.0110561	-0.0822442	-0.0294922	-0.0790048	-0.136199	-0.0420205	-0.0206237	0.0392425	0.0027127	0.0718222	0.0174285	-0.034447	0.0215399	0.0644316	0.746691				0.746691
680	-0.0432152	0.037265	0.0341141	0.0745571	-0.0081387	-0.0571047	-0.0640266	-0.0795341	-0.114029	0.003973	-0.0305409	0.0405666	-0.0087814	0.0530493	-0.0005345	-0.0324302	0.0156508	0.0736413	0.745415				0.745415
681	-0.0422263	0.046394	0.0505105	0.0704684	-0.0161422	-0.0391715	-0.045082	-0.0684463	-0.125	0.0049748	-0.0491992	0.0128709	0.04344	0.0733775	-0.0023972	0.0262215	0.0372924	0.0780583	0.735419				0.735419
682	-0.045967	0.0475738	0.0329575	0.0899237	-0.0321461	-0.0870207	0.0005777	-0.0635849	-0.121093	-0.0441156	-0.0454487	0.0306392	0.0384139	0.073985	0.0129356	-0.0275848	0.0114587	0.0633776	0.749055				0.749055
683	-0.0418194	0.0323823	0.040294	0.083387	-0.0148241	-0.0644158	-0.0471831	-0.0640244	-0.106814	-0.008008	-0.0537206	0.027046	0.0328357	0.0562494	-0.0041405	-0.0331857	0.0199658	0.071737	0.746919				0.746919
684	-0.0383835	0.0393883	0.0455047	0.0632811	-0.0100803	-0.0516023	-0.0360452	-0.0817233	-0.136503	0.021594	-0.0437607	0.0145395	0.0485282	0.0653335	-0.0046308	0.0071103	0.0133058	0.0659219	0.747374				0.747374
685	-0.0485769	0.0320738	0.0188729	0.0703332	-0.0192488	-0.0595833	-0.0067067	-0.0801199	-0.137303	0.0178733	-0.0419818	0.0361995	0.0260751	0.0702538	0.0137443	0.0169901	0.0151075	0.0708306	0.74998				0.74998
686	-0.0470116	0.0485571	0.0505749	0.077536	-0.0249798	-0.0774767	-0.0396221	-0.0773981	-0.124387	0.0264609	-0.0430557	0.0331845	0.0070961	0.0627875	0.0085811	0.0047521	0.0157627	0.0708793	0.747471				0.747471
687	-0.0522651	0.0374518	0.0221935	0.0639165	-0.0179284	-0.0452964	-0.0151593	-0.0786948	-0.104609	-0.0127664	-0.0381424	0.0352839	0.0099131	0.0739793	-0.0090596	6.49e-05	0.0152162	0.0740069	0.750201				0.750201
688	-0.0461249	0.0275265	0.0313625	0.0803131	-0.0125991	-0.0587634	-0.0276627	-0.0642895	-0.124791	0.0119418	-0.0333586	0.0411156	0.0374328	0.0761998	0.0128777	0.0195623	0.0187732	0.0747083	0.723272				0.723272
689	-0.0555997	0.0236299	0.0380368	0.069311	-0.0116982	-0.0792454	-0.0610665	-0.0691129	-0.115116	0.0190776	-0.0420647	0.0313282	0.0293272	0.0681929	-0.014185	-0.0078593	0.0327065	0.0776876	0.74839				0.74839
690	-0.0465607	0.0400874	0.0249922	0.0655867	-0.0098394	-0.0622438	-0.0186915	-0.0767765	-0.130283	0.0069751	-0.0316002	0.0374346	0.0243981	0.0567857	0.0090935	-0.0210362	0.0259116	0.0711422	0.749032				0.749032
691	-0.0459604	0.0483702	0.030708	0.0847617	-0.0304214	-0.0689254	-0.0417819	-0.081636	-0.118275	0.0324186	-0.0327702	0.0287878	0.0384266	0.0710347	-0.0053828	-0.0287935	0.024523	0.0719118	0.748251				0.748251
692	-0.0415376	0.0331227	0.0338302	0.0780355	-0.0145652	-0.079413	-0.039744	-0.0607241	-0.108897	-0.0299393	-0.0480463	0.0174996	0.0058613	0.0646945	0.0221446	-0.0268439	0.0302735	0.0636564	0.751974				0.751974
693	-0.0400307	0.0356379	0.0404481	0.067134	-0.0218332	-0.0428399	-0.0614287	-0.0707932	-0.121071	-0.0436607	-0.0294562	0.0321244	0.0435055	0.068342	0.0069963	-0.024392	0.0079928	0.0658554	0.745194				0.745194
694	-0.0466458	0.0331481	0.0333555	0.0802656	-0.0184027	-0.0450464	-0.0605205	-0.0636053	-0.120208	0.0083015	-0.0291081	0.0333021	0.0241846	0.0595696	-0.0100741	-0.0055239	0.0115259	0.0734493	0.742182				0.742182
695	-0.0352953	0.0300753	0.0391828	0.0704808	-0.0161414	-0.0451837	-0.0443894	-0.0710936	-0.113417	0.0305645	-0.0317744	0.0432531	0.0127939	0.0561136	-0.0001994	-0.007798	0.005061	0.0726819	0.736021				0.736021
696	-0.0507484	0.0311148	0.0354539	0.0678729	-0.0236793	-0.0879957	-0.0287551	-0.0643324	-0.124201	0.0156014	-0.0474511	0.0230929	0.0545335	0.0737275	0.0068565	0.0028226	0.0225861	0.0619039	0.752877				0.752877
697	-0.0537945	0.0334632	0.043389	0.075935	-0.0096405	-0.0454929	-0.0555702	-0.0745764	-0.120625	0.0349503	-0.039497	0.0258774	0.0428124	0.0746146	0.0078028	-0.000544	0.042121	0.0741639	0.738577				0.738577
698	-0.0518117	0.0423993	0.0262172	0.0819352	-0.0296806	-0.0544086	-0.0065545	-0.0825498	-0.116253	-0.0123866	-0.0343321	0.0303338	-0.0011219	0.0745257	0.0100173	-0.0233846	0.0308094	0.0741451	0.74564				0.74564
699	-0.052834	0.03348	0.0408269	0.0830475	-0.0175767	-0.0650451	-0.0641341	-0.0782409	-0.129415	-0.0162456	-0.0346725	0.0351655	0.0276579	0.0621496	0.0135827	0.0076476	0.0235336	0.0662674	0.753221				0.753221
700	-0.0463817	0.0304995	0.0380713	0.0806121	-0.0248075	-0.058604	-0.0602185	-0.0720718	-0.110751	0.0274459	-0.0542596	0.0127461	0.0017197	0.0727514	-0.0126582	-0.0157334	0.0284971	0.0690971	0.757124				0.757124
701	-0.0477378	0.0280627	0.0200172	0.0505014	-0.0245609	-0.0799335	-0.0072788	-0.058059	-0.117517	-0.0283884	-0.027227	0.03383	-0.0037533	0.068735	-0.0028046	-0.0390519	0.0260532	0.0655542	0.754682				0.754682
702	-0.0549321	0.0238858	0.0203065	0.069965	-0.0173575	-0.088152	-0.0098836	-0.0777804	-0.109259	-0.0318922	-0.041867	0.0235326	0.0311586	0.0728451	0.0050308	-0.023338	0.0090286	0.0670949	0.760373				0.760373
703	-0.041701	0.0239245	0.0401396	0.0713546	-0.0247136	-0.0401736	-0.0310539	-0.0591884	-0.105559	0.040201	-0.0361586	0.0359252	0.0293887	0.0647964	0.0079094	-0.0161571	0.0293372	0.0717645	0.732023				0.732023
704	-0.0549377	0.0410749	0.0322369	0.0852411	-0.030295	-0.0737884	-0.068334	-0.079257	-0.123417	0.0216611	-0.0447893	0.0316731	0.0413237	0.0715492	0.0227943	-0.0041892	0.028234	0.0724052	0.748386				0.748386
705	-0.0418311	0.0232726	0.027856	0.0524852	-0.0213185	-0.0690222	-0.0692022	-0.0627205	-0.115505	0.0456265	-0.048723	0.0206	0.047017	0.0736878	-0.0025817	-0.0049403	0.0246555	0.0652464	0.751116				0.751116
706	-0.039877	0.0487839	0.0376024	0.0673182	-0.0129105	-0.03689	-0.0471635	-0.0727047	-0.12616	-0.0135932	-0.0317318	0.0297991	0.0329388	0.0604215	-0.0084538	0.0034118	0.0160474	0.0654982	0.7371				0.7371
707	-0.0429963	0.0410071	0.0212213	0.0686271	-0.009123	-0.0653687	-0.012461	-0.0663086	-0.105949	-0.0481354	-0.0515584	0.0181538	0.0256538	0.0753405	-0.0040708	-0.0281722	0.0366287	0.0657964	0.746335				0.746335
708	-0.0415372	0.0480872	0.0480179	0.0960814	-0.0254768	-0.0473993	-0.0296913	-0.0736561	-0.139759	0.038117	-0.0465777	0.02324	0.0330904	0.0772325	0.0177332	0.0079029	0.0146074	0.0752718	0.737461				0.737461
709	-0.0383471	0.0236625	0.0181578	0.0745866	-0.0313504	-0.0468414	-0.0081712	-0.0577159	-0.12235	0.0185906	-0.0445472	0.0290086	0.023864	0.070451	-0.0183654	0.0057698	0.0082861	0.0634686	0.75093				0.75093
710	-0.0512952	0.0397491	0.0291105	0.0641177	-0.0121947	-0.0456122	0.0063474	-0.0810092	-0.112733	-0.0103757	-0.0230043	0.0358896	0.0107283	0.0683646	0.0146596	0.0097238	0.0344754	0.0643753	0.744532				0.744532
711	-0.0373145	0.0401154	0.0283846	0.0594961	-0.0221504	-0.0653752	-0.002164	-0.063789	-0.103693	-0.0072494	-0.0311767	0.0275763	0.0019584	0.0657335	-0.0106823	0.0120393	0.0291317	0.0636268	0.747185				0.747185
712	-0.0478497	0.0262179	0.0157532	0.0628748	-0.017022	-0.0779817	-0.0042125	-0.0769019	-0.101231	0.0066376	-0.0448516	0.0329206	0.0182381	0.0556515	-0.0061181	-0.0452327	0.0282862	0.0771415	0.757969				0.757969
713	-0.0383419	0.0403304	0.0302454	0.0672353	-0.014754	-0.0590906	-0.0279917	-0.069006	-0.130722	-0.0441549	-0.0225931	0.0390469	0.0091668	0.0626305	-0.0133205	0.0041934	0.0191347	0.0753183	0.733812				0.733812
714	-0.0412737	0.0443182	0.039246	0.076643	-0.0245931	-0.0568665	-0.060331	-0.0633182	-0.106206	0.00365	-0.0332039	0.0350754	0.0181611	0.0675437	-0.0072858	-0.0200841	0.0231068	0.0762225	0.726679				0.726679
715	-0.0420384	0.045084	0.0411857	0.0870283	-0.0250925	-0.0597412	-0.0647831	-0.0829611	-0.12883	0.0372034	-0.0476176	0.0245167	0.0100464	0.0654372	0.0057969	0.0140836	0.0104666	0.0666915	0.756622				0.756622
716	-0.0494486	0.0433435	0.0238864	0.0871775	-0.0267843	-0.0636927	-0.0162538	-0.0834751	-0.116498	0.0295361	-0.0322744	0.0381022	-0.0101399	0.0629034	-0.0069618	0.0149218	0.0227349	0.0717969	0.74398				0.74398
717	-0.0413305	0.0240779	0.0259669	0.053248	-0.0303786	-0.0861352	-0.0602654	-0.0652608	-0.0880806	0.0238907	-0.0270456	0.0478522	0.0239957	0.0598625	0.0042605	-0.0118922	0.0285701	0.0705655	0.744995				0.744995
718	-0.0511581	0.0363491	0.0437646	0.0887723	-0.0267618	-0.0752749	-0.0310003	-0.0816392	-0.129344	-0.0215964	-0.0235526	0.0454477	0.0119128	0.0756411	0.0039149	0.0094513	0.0102112	0.0730334	0.740379				0.740379
719	-0.0352608	0.0261157	0.018646	0.0783192	-0.0109793	-0.0603214	-0.0456639	-0.0664731	-0.100581	-0.0303107	-0.0272407	0.0313199	-0.0024762	0.0698226	0.0156108	-0.0300703	0.0320917	0.0682847	0.732958				0.732958
720	-0.0456544	0.0460953	0.0269664	0.0817827	-0.0267573	-0.0489242	-0.0379359	-0.0677965	-0.102364	-0.022117	-0.0448272	0.0357786	0.0114622	0.066066	0.0172167	-0.0269378	0.0093578	0.0635557	0.750713				0.750713
721	-0.051457	0.0245958	0.0287476	0.0698842	-0.0102921	-0.0430731	-0.0304961	-0.0635907	-0.120862	0.0090744	-0.0431257	0.0323796	0.0159122	0.0648964	0.0018004	-0.0255222	0.0208528	0.0746479	0.748645				0.748645
722	-0.040378	0.0469966	0.0273511	0.0803965	-0.024801	-0.0870597	-0.0220106	-0.0612803	-0.108227	0.0197217	-0.0290857	0.0415361	-0.0099061	0.0622847	-0.0193832	-0.0144667	0.006131	0.0695094	0.740294				0.740294
723	-0.0368164	0.0249964	0.0369013	0.0763578	-0.0249558	-0.062372	-0.0405739	-0.0723527	-0.125551	0.0257354	-0.0498782	0.0220306	0.0101634	0.0527339	0.0031129	-0.0046972	0.0107822	0.0640593	0.759979				0.759979
724	-0.0541919	0.0482868	0.0303689	0.0851033	-0.0227793	-0.0524743	-0.0233419	-0.0657448	-0.131474	-0.0516856	-0.0259651	0.0292991	0.0012647	0.0574112	-0.0120908	-0.0136855	0.0180917	0.0620197	0.755084				0.755084
725	-0.0563666	0.0299093	0.0233772	0.0760705	-0.0204883	-0.0748442	-0.0310195	-0.0792019	-0.128685	0.0117193	-0.0388984	0.0322194	0.0078597	0.0740455	0.0135504	-0.0112689	0.0326374	0.0680049	0.750432				0.750432
726	-0.0367657	0.0470533	0.0239574	0.0591312	-0.0168573	-0.0370009	0.0118078	-0.0867218	-0.117937	0.0228646	-0.0264624	0.045772	0.0319597	0.0762022	0.0030524	0.0219177	0.0137745	0.0703997	0.72895				0.72895
727	-0.0472559	0.0349569	0.022843	0.0574994	-0.0215795	-0.0430838	-0.0441239	-0.0761557	-0.0995004	0.0106322	-0.0411502	0.0271961	0.0378371	0.0565085	-0.0012998	0.0039059	0.0306741	0.0676567	0.751732				0.751732
728	-0.0355378	0.029716	0.0426544	0.0585836	-0.0253901	-0.0647187	-0.048088	-0.0592556	-0.113956	-0.0335866	-0.0280357	0.0343762	-0.0026541	0.055826	0.0125614	-0.0051176	0.0123044	0.0685443	0.744918				0.744918
729	-0.0457414	0.0275157	0.0328653	0.0695313	-0.0116684	-0.0690008	-0.0209487	-0.0700862	-0.11359	0.0005116	-0.0378599	0.0345655	0.0006066	0.0678144	0.0007353	-0.0134098	0.0248186	0.0637697	0.745518				0.745518
730	-0.040793	0.0427996	0.0427086	0.0868158	-0.0285773	-0.0451089	-0.0357892	-0.0806426	-0.110354	0.0527283	-0.0376404	0.0289191	-0.0045076	0.0674197	0.0013339	0.0176938	0.0036682	0.0632869	0.744002				0.744002
731	-0.0442716	0.038655	0.0394485	0.0730031	-0.0269765	-0.0850105	-0.0584897	-0.0638864	-0.124793	-0.0311	-0.0285225	0.0285489	0.0441922	0.0759954	0.0029018	0.0150138	0.0248365	0.0747537	0.735129				0.735129
732	-0.0402444	0.032562	0.0372932	0.0849145	-0.0241377	-0.0677054	-0.0268476	-0.083127	-0.13531	-0.0073021	-0.0374165	0.0299126	0.0501248	0.0587319	-0.0122078	-0.020457	0.0111521	0.0704117	0.757353				0.757353
733	-0.0371491	0.0470391	0.0418478	0.0854319	-0.0105163	-0.0415816	-0.0359943	-0.0773742	-0.130745	-0.0523023	-0.0334582	0.0348424	0.0184581	0.0588759	0.0179563	-0.0338931	0.0357849	0.068479	0.729766				0.729766
734	-0.0553648	0.0299647	0.0236853	0.0784981	-0.0261335	-0.0938303	-0.0163727	-0.0612171	-0.119512	-0.0207777	-0.0321582	0.0351517	0.0100397	0.0575379	-0.0075311	-0.0289076	0.0272688	0.0634819	0.763144				0.763144
735	-0.0375497	0.0441964	0.0483551	0.0945963	-0.0309	-0.0479254	-0.047914	-0.0754372	-0.11332	0.0440849	-0.0395437	0.0336169	0.0405406	0.0643735	-0.0036037	0.0097948	0.0136607	0.0685505	0.736893				0.736893
736	-0.055182	0.0226518	0.0386139	0.0745332	-0.0295384	-0.0840582	-0.0248745	-0.0596028	-0.113078	-0.0329822	-0.0433151	0.0366038	0.0371064	0.0635989	-0.0116663	0.0105934	0.0232008	0.0627623	0.751961				0.751961
737	-0.0394005	0.033418	0.0254099	0.0738821	-0.0269725	-0.0739027	-0.0666041	-0.0696391	-0.113963	0.0301432	-0.0243817	0.0481487	0.0425171	0.0578601	-0.0161629	-0.0209051	0.0136297	0.0735884	0.737012				0.737012
738	-0.0398973	0.0334022	0.042282	0.0655678	-0.0194401	-0.0829478	-0.0430533	-0.0768201	-0.0985005	0.0206327	-0.0310075	0.041222	0.0034064	0.0676127	-0.0180086	-0.0089223	0.0187356	0.0705239	0.739956				0.739956
739	-0.0421609	0.0343159	0.0246755	0.07482	-0.0148731	-0.0495464	-0.0558883	-0.0706004	-0.133478	-0.0531776	-0.0432613	0.0322924	0.0434249	0.0576427	0.0070032	-0.0233326	0.0361109	0.0693479	0.749963				0.749963
740	-0.0483058	0.0494605	0.0391722	0.0837977	-0.0311255	-0.0591011	-0.0149752	-0.0651558	-0.103318	-0.0097815	-0.0338399	0.0293422	0.0278788	0.0711642	0.0128264	0.0215462	0.0348676	0.0687229	0.739972				0.739972
741	-0.0412625	0.0454739	0.0364046	0.0661745	-0.0287698	-0.0893443	-0.0136042	-0.0698637	-0.126535	-0.0593186	-0.0216584	0.0338337	0.0117839	0.0627546	0.0069665	-0.02263	0.0147849	0.0733113	0.73913				0.73913
742	-0.0492413	0.0338498	0.0178284	0.0739103	-0.0322761	-0.0710296	-0.0662026	-0.0770073	-0.126453	-0.040267	-0.037543	0.0334915	0.0093932	0.0600577	-0.0059452	-0.0067012	0.0252147	0.0647907	0.768563				0.768563
743	-0.0521736	0.0428023	0.0272819	0.0744044	-0.0288764	-0.0485933	0.0058888	-0.0833576	-0.115153	0.0050085	-0.0314376	0.0362999	0.01451	0.0642896	-0.0168138	-0.0200078	0.0326341	0.0730625	0.749365				0.749365
744	-0.0523054	0.0467509	0.0455039	0.0913002	-0.0102325	-0.0604245	-0.0627024	-0.0818861	-0.119192	-0.0244164	-0.0380812	0.0310131	0.0425531	0.0750989	0.0303986	0.0084504	0.042146	0.0739288	0.733425				0.733425
745	-0.0408414	0.0401466	0.0207957	0.0654135	-0.0206679	-0.0507342	-0.0220275	-0.0707269	-0.115809	-0.0524292	-0.0310218	0.0424992	0.0237026	0.0558088	0.0001412	-0.044441	0.0246143	0.0674997	0.743749				0.743749
746	-0.0362804	0.0248925	0.0411109	0.0748568	-0.0077864	-0.064287	-0.0662504	-0.0639945	-0.101781	0.0330157	-0.0348461	0.028398	0.015149	0.0559541	-0.0109277	-0.0315775	0.03583	0.0714784	0.741948				0.741948
747	-0.0427187	0.0266104	0.0343461	0.0802986	-0.0110933	-0.0570084	-0.0562795	-0.0761675	-0.117796	0.0464441	-0.0272181	0.0290779	0.023119	0.059568	-0.0105593	0.010845	0.0134008	0.0649953	0.742711				0.742711
748	-0.0417802	0.0384011	0.0273625	0.0742783	-0.0094874	-0.0805011	-0.0576874	-0.0807323	-0.104569	0.0137729	-0.0226363	0.0450366	0.0291389	0.0600436	-0.0011306	-0.0257505	0.0100672	0.0645225	0.738517				0.738517
749	-0.041606	0.0312801	0.0327218	0.0682228	-0.0264288	-0.0640018	-0.037251	-0.0767543	-0.120786	0.0050389	-0.0234525	0.037541	0.0179871	0.0541927	0.0113132	-0.0023444	0.0343015	0.065797	0.745475				0.745475
750	-0.0431847	0.0247772	0.0224373	0.0774941	-0.019579	-0.0525154	-0.0112584	-0.0834756	-0.139075	0.0367755	-0.0292232	0.0254799	0.0267359	0.0617097	0.0102181	-0.0215038	0.0316552	0.0739138	0.751609				0.751609
751	-0.0389071	0.047106	0.030839	0.0871212	-0.0250393	-0.0769766	-0.0094924	-0.0628631	-0.0975176	0.0020598	-0.0525101	0.0228863	0.0082801	0.0705635	0.0212737	0.0024289	0.0071296	0.0727854	0.734672				0.734672
752	-0.0487211	0.0326105	0.0180813	0.0594771	-0.0292011	-0.0748497	0.0053817	-0.0784503	-0.117604	-0.049289	-0.032672	0.0299448	0.0019588	0.0681144	-0.0025326	-0.0232235	0.0081352	0.0741382	0.755854				0.755854
753	-0.0397545	0.0448366	0.0408844	0.0852682	-0.0286997	-0.0713692	-0.0211664	-0.0627077	-0.11082	0.0204215	-0.0459774	0.0251277	0.0174674	0.0752537	-0.0033898	-0.012874	0.0092865	0.0657911	0.737844				0.737844
754	-0.0357425	0.0463355	0.0465969	0.0891974	-0.0266486	-0.0506637	-0.0015403	-0.0728579	-0.107533	-0.0164489	-0.0443256	0.022774	0.0373525	0.0661759	-0.0095519	0.0053435	0.0031893	0.0721117	0.7379				0.7379
755	-0.0371983	0.0342146	0.0239682	0.0557096	-0.0088018	-0.0709514	-0.0203869	-0.0768612	-0.134003	-0.0581445	-0.0160623	0.0491374	0.0483992	0.0634881	0.0091773	0.0075131	0.0122673	0.0658225	0.730243				0.730243
756	-0.0448308	0.0342803	0.0323836	0.0662592	-0.0106944	-0.0564168	-0.0153258	-0.065692	-0.111785	-0.0461733	-0.0360452	0.037953	0.0368189	0.0698417	0.0099181	0.0014729	0.034635	0.0786492	0.732821				0.732821
757	-0.0538784	0.0422751	0.0474687	0.0869038	-0.0201193	-0.0589901	0.0001605	-0.0870605	-0.141499	0.0143796	-0.0286851	0.0417489	0.0017833	0.0763238	0.0154609	-0.0220962	0.0246666	0.0714708	0.740502				0.740502
758	-0.0440806	0.0471646	0.0265725	0.0673864	-0.0221716	-0.0524344	-0.0193469	-0.0692439	-0.124095	-0.0104927	-0.0363987	0.0374796	0.0290516	0.0704087	-0.0091747	0.0116989	0.0179944	0.0668266	0.744691				0.744691
759	-0.0514474	0.0446987	0.0420867	0.0827218	-0.0227329	-0.0635823	-0.0390132	-0.0630204	-0.12149	-0.0313147	-0.041745	0.0216479	0.0301573	0.0653972	-0.005034	-0.0149868	0.0127656	0.0723923	0.749767				0.749767
760	-0.0441422	0.0323045	0.0325943	0.0630008	-0.026195	-0.0664134	-0.0038189	-0.0765542	-0.118292	0.0028339	-0.0298333	0.0458741	0.019312	0.0650858	0.0028464	0.0002573	0.010773	0.0716126	0.743387				0.743387
761	-0.0462909	0.0300961	0.0177733	0.0672727	-0.0098265	-0.0686122	-0.0070107	-0.06199	-0.12456	0.0163467	-0.0331943	0.0421375	0.0256565	0.0630472	0.019872	-0.0046842	0.0187726	0.0639771	0.740311				0.740311
762	-0.0384323	0.0341679	0.0438294	0.0747807	-0.0211109	-0.0480878	-0.0572339	-0.0809871	-0.11809	0.03314	-0.0275631	0.0398839	0.033349	0.0677183	0.016154	0.0001812	0.0111876	0.0709943	0.731505				0.731505
763	-0.0458163	0.0338332	0.0321055	0.058565	-0.0124752	-0.0506898	-0.0045521	-0.0801012	-0.103798	0.0071846	-0.0446383	0.0278223	0.0150921	0.0548502	-0.0118922	-0.0298736	0.0177994	0.062748	0.764226				0.764226
764	-0.0506805	0.0396037	0.0256058	0.0749818	-0.0264962	-0.0707205	-0.0217627	-0.0809911	-0.116023	-0.0330148	-0.0437801	0.0351033	0.0197188	0.0574446	0.005523	-0.0214336	0.0163368	0.0719782	0.76019				0.76019
765	-0.049751	0.0409742	0.0374013	0.0738378	-0.0112037	-0.0494834	-0.013838	-0.0727058	-0.112554	-0.0011782	-0.0443022	0.0296626	-0.0010864	0.0646834	0.0100041	0.0082812	0.0221806	0.0728701	0.742098				0.742098
766	-0.0385823	0.0422679	0.0410299	0.0631958	-0.0076607	-0.0398975	-0.0387022	-0.0881131	-0.12997	0.0278707	-0.0364168	0.0243355	-0.0057583	0.0595371	0.0132043	-0.0319629	0.025487	0.0651551	0.749346				0.749346
767	-0.0551066	0.0373187	0.0384713	0.062058	-0.0274111	-0.0701977	-0.0640354	-0.0625895	-0.100331	-0.0415183	-0.0365509	0.0331968	0.0018682	0.07371	0.0159088	-0.0032386	0.0129823	0.0688683	0.741043				0.741043
768	-0.050317	0.0455532	0.0284929	0.0878816	-0.033007	-0.0564268	-0.0190735	-0.0673534	-0.13115	-0.0425443	-0.0459908	0.0365317	0.0118738	0.0641472	-0.0028493	-0.0404552	0.0283494	0.0682731	0.755866				0.755866
769	-0.0485791	0.0345085	0.0453967	0.0768195	-0.019932	-0.0457371	-0.025325	-0.0742342	-0.104683	0.0161853	-0.0391393	0.0261036	0.0117235	0.0650646	0.0095843	0.0097006	0.0087477	0.0636224	0.749589				0.749589
770	-0.0376009	0.029724	0.0199612	0.0762695	-0.0123187	-0.064507	-0.0576257	-0.0707794	-0.133583	-0.0281142	-0.0239268	0.0415464	0.0034498	0.0570085	-0.0024763	-0.0229057	0.0362147	0.0683101	0.741663				0.741663
771	-0.0357445	0.0504029	0.0295125	0.0832672	-0.0162522	-0.0549543	0.0046148	-0.0769026	-0.130612	-0.0537287	-0.0396938	0.0256565	0.0153453	0.0581016	-0.0082991	-0.0086036	0.0194002	0.0689425	0.744293				0.744293
772	-0.0435379	0.0299947	0.0393812	0.0742935	-0.0219878	-0.0649607	-0.0054493	-0.0733133	-0.1246	0.0349443	-0.0444237	0.018291	-0.0011198	0.0612595	-0.012159	0.0026851	0.0091874	0.065102	0.76366				0.76366
773	-0.0371089	0.0239577	0.0404741	0.0759222	-0.0162552	-0.041158	-0.0685292	-0.081756	-0.133266	0.0020099	-0.0210219	0.0427262	0.0400868	0.0642371	0.0092783	-0.0142258	0.0142241	0.0643742	0.741009				0.741009
774	-0.050891	0.0243421	0.0145207	0.076548	-0.0230287	-0.0643247	-0.0403703	-0.0682001	-0.100107	0.054268	-0.042587	0.0274978	0.0170676	0.0668218	0.0087238	0.0080025	0.0285367	0.0701463	0.749545				0.749545
775	-0.0491061	0.0238088	0.0161599	0.0768676	-0.0155795	-0.0665643	-0.0743813	-0.0811473	-0.131294	0.0422325	-0.0253495	0.0390594	0.0330461	0.0632202	-0.0048256	-0.0353929	0.0226619	0.0727202	0.752796				0.752796
776	-0.0540412	0.0252182	0.013987	0.0552422	-0.0132181	-0.0713338	-0.0438864	-0.0581537	-0.0935215	0.0284385	-0.0346442	0.0296091	0.0174763	0.0693598	-0.0030271	-0.0224128	0.0125821	0.0687328	0.754014				0.754014
777	-0.0495936	0.0434516	0.0450369	0.0713348	-0.0239356	-0.0552854	-0.0180569	-0.075774	-0.118652	-0.0156873	-0.0250992	0.0329678	0.0198093	0.0703252	-0.0064082	0.0092129	0.0163093	0.0689366	0.742853				0.742853
778	-0.0533881	0.0311766	0.0358627	0.0607547	-0.0133575	-0.0596289	-0.0048373	-0.0814375	-0.129151	-0.0565563	-0.0299198	0.0418712	0.0129905	0.0654164	0.0106678	-0.019665	0.0278389	0.0753624	0.740792				0.740792
779	-0.039896	0.028661	0.0245288	0.0513344	-0.0211836	-0.0532832	-0.0470614	-0.0604827	-0.12247	0.0266677	-0.0297007	0.0421685	0.0491749	0.0658686	-0.0077018	-0.0030364	0.0149435	0.0677021	0.742217				0.742217
780	-0.0540603	0.0477127	0.0265556	0.0650549	-0.0219186	-0.0597488	-0.0210143	-0.0700699	-0.116036	-0.0458693	-0.0470698	0.0278902	0.007308	0.0626704	-0.0054016	-0.0147706	0.0152677	0.070511	0.756772				0.756772
781	-0.039144	0.0446346	0.022319	0.0867971	-0.0146854	-0.0676335	-0.0324379	-0.0732082	-0.107089	0.0365224	-0.0356959	0.0445545	-0.0153959	0.0663722	0.0051682	0.0061395	0.0188868	0.0757282	0.72872				0.72872
782	-0.0426975	0.0230386	0.0208288	0.0709277	-0.0160065	-0.0604849	-0.0330165	-0.0647247	-0.127777	0.014034	-0.032345	0.0254049	0.0421952	0.0601049	-0.0013713	-0.0332922	0.0089005	0.0608386	0.756875				0.756875
783	-0.0371146	0.0348779	0.0198386	0.063413	-0.0174597	-0.041019	-0.0233126	-0.0718195	-0.132955	0.0088065	-0.0232451	0.0418818	0.0197859	0.0639063	0.0172966	-0.0293442	0.041988	0.0794032	0.733549				0.733549
784	-0.051783	0.0290958	0.0346717	0.0782426	-0.0301412	-0.0536783	-0.0549108	-0.0644016	-0.110723	-0.0339911	-0.0534954	0.0272356	0.0227183	0.0577844	-0.0098366	-0.007708	0.0155282	0.0639104	0.76207				0.76207
785	-0.0445991	0.0315251	0.0379321	0.0585893	-0.0091147	-0.0735071	-0.0015313	-0.0734906	-0.125162	0.0141226	-0.0379131	0.0217164	0.0309429	0.0585083	0.0207032	0.0176883	0.0286357	0.0677005	0.749866				0.749866
786	-0.0545676	0.0304092	0.0232966	0.0651433	-0.0251449	-0.0673421	-0.003573	-0.0586606	-0.110107	0.0323158	-0.03705	0.0442356	0.0349968	0.0656332	-0.0128489	-0.0094539	0.0147986	0.0665954	0.743975				0.743975
787	-0.0479535	0.0381123	0.0327748	0.0651398	-0.0091568	-0.0569274	-0.0150452	-0.0798735	-0.105782	-0.0480244	-0.0408826	0.0390604	0.0396004	0.0769405	0.0283825	-0.012103	0.0436419	0.0695719	0.731265				0.731265
788	-0.0494023	0.0389675	0.0393433	0.0727216	-0.0123139	-0.0449738	-0.0029308	-0.0865906	-0.142562	-0.0213531	-0.0218826	0.0285892	0.0356434	0.0577136	-0.0013759	-0.0123969	0.0211461	0.0663448	0.748097				0.748097
789	-0.0394263	0.0319128	0.0237143	0.0597868	-0.0206153	-0.0687575	-0.0158819	-0.0604687	-0.119226	-0.044534	-0.0311362	0.0354961	0.0068942	0.0667431	0.0079133	-0.0354198	0.0306454	0.0707981	0.740101				0.740101
790	-0.0481363	0.0448911	0.0352565	0.0728174	-0.0265581	-0.0563408	-0.0406068	-0.0775378	-0.109894	-0.036984	-0.0285266	0.0384707	-0.010715	0.0752193	0.013543	0.0090444	0.0225491	0.0687452	0.736409				0.736409
791	-0.0406928	0.0250872	0.0414565	0.0807771	-0.0271671	-0.0848921	-0.0343936	-0.0783524	-0.124618	0.0354466	-0.0522185	0.0193013	0.0122018	0.0618588	-0.0067413	0.0161508	0.0056167	0.0659251	0.761117				0.761117
792	-0.0511339	0.0332535	0.0273364	0.0749392	-0.0169118	-0.0518594	-0.0601257	-0.0622803	-0.104368	0.0054905	-0.0471906	0.0253563	-0.0086366	0.0698166	0.0062165	0.0143105	0.0302599	0.0657682	0.7452				0.7452
793	-0.0493872	0.0459708	0.0221625	0.058007	-0.0257535	-0.0902223	-0.0141484	-0.0781539	-0.0974852	-0.0475908	-0.0396563	0.0352461	0.0204172	0.0748562	0.0002035	-0.0345473	0.0242326	0.0733984	0.745892				0.745892
794	-0.0536897	0.0250299	0.0136219	0.0726887	-0.0327469	-0.0888636	-0.0201121	-0.0717665	-0.0968995	-0.0180411	-0.0365847	0.044259	0.0263868	0.0631802	-0.0030225	-0.0203312	0.028686	0.0746556	0.751673				0.751673
795	-0.040105	0.0280269	0.0379098	0.0847481	-0.014937	-0.0364735	-0.0700837	-0.0707213	-0.132903	-0.0295817	-0.032908	0.0234828	0.0178561	0.0696888	0.0152412	0.0179024	0.0230022	0.0763934	0.733296				0.733296
796	-0.0448884	0.0373384	0.0248265	0.0665065	-0.0246413	-0.0851712	-0.066643	-0.0656975	-0.0996458	-0.0221677	-0.0391518	0.0243517	0.0019342	0.0699704	0.0024209	-0.0185547	0.0197747	0.0747287	0.743697				0.743697
797	-0.0534804	0.0368445	0.0425789	0.0848167	-0.0093233	-0.0377632	-0.0563251	-0.0874735	-0.118625	0.046104	-0.0356132	0.0395904	0.0027941	0.0567505	-0.0023869	0.0054131	0.0358912	0.0697285	0.746214				0.746214
798	-0.0362179	0.0344981	0.0411308	0.0770216	-0.019325	-0.0478251	-0.0312627	-0.0699538	-0.109349	-0.0012668	-0.0472141	0.029696	0.011526	0.0688339	0.0027588	-0.0182822	0.016781	0.0619948	0.74548				0.74548
799	-0.053032	0.0392787	0.03306	0.0684897	-0.0251163	-0.0682111	-0.0259065	-0.0597359	-0.120736	-0.0529575	-0.0294178	0.0362028	0.0263459	0.0596608	-0.020675	-0.020289	0.0135245	0.0651862	0.753793				0.753793
800	-0.0459152	0.0310875	0.023423	0.0670365	-0.0303001	-0.0784754	-0.0417729	-0.0601411	-0.112596	-0.0427538	-0.0406057	0.0361264	0.0419318	0.0663629	0.000529	0.0043857	0.028612	0.0713218	0.750899				0.750899
801	-0.037791	0.0362037	0.0454943	0.0753448	-0.0201327	-0.0466205	-0.0494002	-0.0762554	-0.114677	-0.0181364	-0.0391058	0.0381158	0.0240329	0.0648483	0.0026781	-0.0259681	0.0297574	0.07137	0.738734				0.738734
802	-0.0378027	0.0269284	0.0310666	0.0612978	-0.0247011	-0.0807648	-0.0457318	-0.0587062	-0.104941	-0.0002155	-0.0474222	0.0278484	0.0482555	0.063303	-0.0156829	0.0060844	0.007608	0.0724621	0.747852				0.747852
803	-0.0362243	0.0401173	0.0275704	0.0602304	-0.0230168	-0.0449794	-0.054385	-0.0753906	-0.107545	-0.0118561	-0.0272343	0.0282531	-0.0083491	0.0650394	-0.0082567	-0.0379322	0.0347141	0.0627519	0.744954				0.744954
804	-0.0400127	0.0360269	0.0373629	0.0623928	-0.0228934	-0.0649907	-0.0644874	-0.0573485	-0.109393	0.0174301	-0.0334368	0.0253437	0.0062518	0.0706292	-0.0150519	-0.0146813	0.0278434	0.0642862	0.745852				0.745852
805	-0.0512023	0.0333295	0.0394691	0.0701419	-0.0144279	-0.0639139	-0.0312596	-0.0734598	-0.0985392	0.0198447	-0.0365498	0.0353689	0.0302881	0.0684116	-0.0141607	-0.0059733	0.0325849	0.063404	0.740869				0.740869
806	-0.0443353	0.0413773	0.0336468	0.0739426	-0.0208259	-0.0834441	-0.0353374	-0.0654166	-0.0981765	-0.0185472	-0.047495	0.0194748	0.0285138	0.0726896	0.0205821	-0.0087089	0.0114183	0.0637228	0.746122				0.746122
807	-0.0554786	0.0478759	0.0336991	0.0721349	-0.0150441	-0.0665008	-0.0443843	-0.0761866	-0.120694	-0.0393925	-0.0356185	0.0263157	0.0160399	0.0662259	0.0156941	-0.0004661	0.0317184	0.0626544	0.746624				0.746624
808	-0.049682	0.0465116	0.0426287	0.0667154	-0.028806	-0.048513	0.008489	-0.0837903	-0.111233	0.0089453	-0.0303841	0.0313778	0.0087432	0.067118	-0.0192494	-0.0211541	0.0342028	0.0741682	0.749528				0.749528
809	-0.0434283	0.0243461	0.018845	0.0771823	-0.0260755	-0.071178	-0.0486489	-0.077427	-0.136145	-0.0021441	-0.0402398	0.0251609	0.0518039	0.0731199	0.0083578	0.0037479	0.0251678	0.0683838	0.753976				0.753976
810	-0.0356039	0.0276594	0.033663	0.0745828	-0.0109063	-0.0380808	-0.0214922	-0.0690505	-0.135756	0.0196016	-0.0270773	0.0261594	0.037871	0.0665151	0.0184699	0.0175421	0.0132949	0.0728858	0.73033				0.73033
811	-0.0436649	0.0323272	0.0346272	0.0735664	-0.0122664	-0.0471483	-0.0360574	-0.0760177	-0.120326	-0.0099978	-0.0316026	0.0343964	0.0135943	0.0631143	0.0090239	-0.0152725	0.0295781	0.0704262	0.739451				0.739451
812	-0.0417227	0.03775	0.0423258	0.0803623	-0.0258629	-0.0726344	-0.0225871	-0.0652239	-0.107774	-0.0178098	-0.0379885	0.0355962	0.045985	0.0642559	-0.0079364	0.0068116	0.0043653	0.0656627	0.744317				0.744317
813	-0.0511636	0.0438628	0.021232	0.0694224	-0.0175187	-0.0547813	0.0095738	-0.0848816	-0.126596	-0.031813	-0.0415642	0.0229849	0.0222588	0.0782788	0.0018198	-0.0122474	0.0275656	0.0759891	0.753813				0.753813
814	-0.0415757	0.0437828	0.0404156	0.0723751	-0.0131905	-0.0534722	0.0032562	-0.0819337	-0.123599	-0.0062853	-0.032045	0.0332149	0.0159777	0.0623333	0.0044662	-0.0128866	0.0373302	0.0636694	0.744819				0.744819
815	-0.0463831	0.0232816	0.0306988	0.05255	-0.0118017	-0.0572792	-0.0589963	-0.0713805	-0.11687	0.0265171	-0.0298707	0.0284659	0.0068893	0.0567703	-0.0021479	-0.0104888	0.0285855	0.0644394	0.75249				0.75249
816	-0.0496145	0.0381875	0.0257927	0.0764496	-0.0148527	-0.0625644	0.0042234	-0.0785879	-0.114111	-0.017426	-0.0250439	0.0502831	-0.0011179	0.0541557	-0.0206708	-0.0291783	0.0039881	0.0730989	0.747928				0.747928
817	-0.046923	0.0490513	0.0387727	0.0935297	-0.027053	-0.0529449	-0.0493161	-0.0676035	-0.134154	-0.0177271	-0.039095	0.026545	0.0129754	0.0577856	-0.0148133	-0.033105	0.0123074	0.0655651	0.753881				0.753881
818	-0.0505505	0.0360827	0.025932	0.0640927	-0.0261026	-0.0724815	-0.0158806	-0.062145	-0.100683	0.0384625	-0.0301296	0.044177	0.0220199	0.0677313	0.006228	-0.030459	0.0273103	0.0681047	0.736567				0.736567
819	-0.0472602	0.0491419	0.0349362	0.0799456	-0.0257928	-0.0593749	-0.0600263	-0.0652974	-0.107204	-0.0136963	-0.0403846	0.026835	0.0166873	0.0643487	0.0114643	0.0045737	0.0371542	0.0651927	0.74125				0.74125
820	-0.0497205	0.025596	0.0323992	0.0725348	-0.0218326	-0.0747804	-0.0059201	-0.0724366	-0.129356	0.0077278	-0.0362246	0.0229539	0.020975	0.0652423	-0.0102098	-0.0191296	0.0066575	0.071755	0.755035				0.755035
821	-0.0553064	0.0383689	0.039084	0.0725425	-0.0130461	-0.065438	-0.0516681	-0.0756306	-0.104283	0.0170531	-0.0375153	0.0402445	0.0148796	0.0573477	0.0121637	-0.0254469	0.026071	0.0638992	0.746611				0.746611
822	-0.0522343	0.0308278	0.0212131	0.0781097	-0.0191934	-0.0506717	-0.0473135	-0.0763987	-0.117968	-0.0069963	-0.0253106	0.0352738	0.0109718	0.0577022	-0.0090888	0.0063039	0.035469	0.0716362	0.745211				0.745211
823	-0.042876	0.0336877	0.0260599	0.0651412	-0.0209172	-0.0533196	0.0068251	-0.0657728	-0.128781	0.0058913	-0.0224878	0.0491064	-0.0055805	0.0673959	-0.0083842	-0.0240411	0.0286165	0.0757386	0.727745				0.727745
824	-0.052983	0.0246385	0.0296311	0.0567603	-0.0083949	-0.0521983	-0.0242999	-0.0817156	-0.106006	-0.0235451	-0.0253601	0.0370116	-0.0080186	0.0574148	-0.0054424	-0.0154098	0.0306013	0.0748873	0.744515				0.744515
825	-0.0420524	0.0237303	0.0342639	0.0620199	-0.0273851	-0.0686995	-0.0287557	-0.0654618	-0.122554	0.0039665	-0.0408098	0.0287757	0.0349557	0.0552341	-0.0084634	-0.0084375	0.0056612	0.0648508	0.762795				0.762795
826	-0.0481036	0.0417452	0.0253079	0.0850604	-0.023497	-0.0843892	-0.0516716	-0.064618	-0.105298	0.0487626	-0.0530039	0.0181846	-8.21e-05	0.0554398	0.0001806	-0.0049634	0.0181005	0.0688348	0.756798				0.756798
827	-0.0558155	0.0450614	0.0424324	0.0885316	-0.0332392	-0.0860392	-0.0186312	-0.0752006	-0.105955	-0.0223433	-0.0369631	0.0281559	0.0089342	0.073939	-0.0088625	-0.0207326	0.0086696	0.0632564	0.752373				0.752373
828	-0.0407497	0.0266942	0.0356648	0.0612801	-0.0139025	-0.0521064	-0.0610198	-0.0689594	-0.119033	0.0115733	-0.0261984	0.0261777	0.0159505	0.0610101	0.0012165	0.0114298	0.0293966	0.0733982	0.744216				0.744216
829	-0.0356982	0.0342917	0.0352824	0.0568745	-0.0205906	-0.0570472	-0.0611334	-0.0735331	-0.129838	-0.0022101	-0.0305557	0.0327223	0.017385	0.0539657	-0.0138124	-0.0104819	0.0234626	0.0642682	0.750773				0.750773
830	-0.0405832	0.0412138	0.0422158	0.0911063	-0.0173738	-0.0524555	-0.0374373	-0.071108	-0.131727	0.0391732	-0.0481074	0.02842	0.0225483	0.0749993	0.0100252	0.0124838	0.0217286	0.0709483	0.730932				0.730932
831	-0.0489396	0.0335112	0.0445361	0.0736056	-0.0227939	-0.0864718	-0.0131803	-0.0722163	-0.105859	0.0452227	-0.0539115	0.0338117	0.0106283	0.063475	-0.0153329	-0.0042918	0.0116709	0.0735701	0.754536				0.754536
832	-0.0503624	0.0502799	0.0468199	0.090916	-0.0286629	-0.0515877	-0.0073292	-0.0805829	-0.138287	0.0253938	-0.031989	0.0382844	0.0411957	0.0763041	0.0201575	0.0214618	0.0395627	0.0676089	0.732106				0.732106
833	-0.0562647	0.0275531	0.0182351	0.0517221	-0.0113586	-0.0673338	-0.0007287	-0.0815788	-0.106687	-0.014166	-0.0401463	0.0267714	0.0343082	0.0614099	-0.0110267	-0.0011733	0.0205415	0.0757272	0.757015				0.757015
834	-0.0424129	0.0332034	0.0451871	0.0836684	-0.030064	-0.0760152	-0.0550044	-0.0684928	-0.125781	0.040918	-0.0349152	0.0322971	0.0150467	0.0549649	-0.0071525	-0.0171324	0.0148797	0.0610031	0.751372				0.751372
835	-0.0479699	0.0430522	0.0278836	0.0713028	-0.0313124	-0.0872841	-0.0325207	-0.0700745	-0.104911	0.0392232	-0.0527777	0.0284385	0.0087386	0.0639242	0.0008841	-0.0201629	0.0241906	0.0666512	0.753838				0.753838
836	-0.0370959	0.030615	0.0352645	0.0782854	-0.0146804	-0.0542526	-0.0681573	-0.0835266	-0.110338	-0.0245426	-0.047182	0.0310266	0.0056042	0.0667015	0.0154078	0.010514	0.026607	0.0676611	0.740955				0.740955
837	-0.0511914	0.0378609	0.0214675	0.0662974	-0.0101451	-0.0571766	-0.0416726	-0.0790107	-0.134915	0.0094181	-0.023789	0.0432476	0.0417007	0.0568851	0.0141113	-0.029874	0.0218786	0.076056	0.742468				0.742468
838	-0.0561255	0.0252563	0.01714	0.0763862	-0.0145356	-0.0810591	-0.0204565	-0.0605697	-0.0982545	0.0003063	-0.0381772	0.0333954	-0.0084061	0.0729702	0.0060377	0.0079769	0.0115148	0.0744327	0.748074				0.748074
839	-0.0424355	0.0234811	0.0367469	0.071266	-0.0088485	-0.0540608	-0.0431418	-0.063335	-0.123319	0.0459937	-0.0502106	0.0227571	0.0066334	0.0595779	0.0191514	-0.0062034	0.0229619	0.0641837	0.747219				0.747219
840	-0.0434678	0.0350896	0.0306473	0.0582693	-0.0195644	-0.046443	-0.0513814	-0.0633223	-0.0968675	-0.0377698	-0.04784	0.0265672	0.0316299	0.0748874	0.0179066	-0.0118674	0.0232726	0.0730204	0.73555				0.73555
841	-0.0459547	0.0361805	0.0189212	0.0557999	-0.0157276	-0.0589907	0.0106636	-0.075174	-0.126813	0.0153377	-0.024019	0.0377581	0.031777	0.0668306	-0.002823	-0.0190704	0.0162982	0.0612139	0.746422				0.746422
842	-0.0387288	0.0242693	0.0417114	0.0829249	-0.0296318	-0.044206	-0.0416957	-0.0780755	-0.128858	-0.0218375	-0.0392793	0.0368034	0.0148867	0.0652178	0.0133964	-0.0091877	0.0094652	0.0731678	0.747604				0.747604
843	-0.0556262	0.0387639	0.0426751	0.0879886	-0.0180936	-0.0642578	-0.0460381	-0.0760215	-0.129404	-0.0420574	-0.0365915	0.0332302	0.0333289	0.068956	-0.007921	0.0078364	0.019591	0.0757821	0.738718				0.738718
844	-0.0497719	0.029461	0.0215384	0.0549954	-0.0314112	-0.0746875	0.0009034	-0.056535	-0.10003	-0.0437859	-0.0537439	0.0308077	0.0045132	0.0610714	-0.014252	-0.0004724	0.0208786	0.0665674	0.76341				0.76341
845	-0.0550102	0.0375802	0.0204914	0.0572816	-0.0138678	-0.0847488	-0.048564	-0.0702411	-0.104566	-0.0232607	-0.0404239	0.0226984	0.003546	0.0577327	-0.0190268	-0.0200314	0.0270253	0.0723729	0.758805				0.758805
846	-0.0388979	0.0463959	0.0408689	0.0636413	-0.0265357	-0.0797849	-0.0305486	-0.0669919	-0.0933502	0.0267093	-0.0299445	0.0377835	0.0029236	0.0557258	-0.0119382	-0.0209177	0.0352808	0.0716416	0.738828				0.738828
847	-0.040205	0.0467822	0.0440994	0.0804581	-0.0240156	-0.0436601	-0.0211357	-0.0711661	-0.129178	-0.0233108	-0.0440638	0.0255815	0.0028832	0.0734534	0.0220493	-0.0127809	0.0325655	0.0707133	0.742181				0.742181
848	-0.0434157	0.0402646	0.0243672	0.0648466	-0.0280432	-0.0543429	-0.0239212	-0.0784105	-0.10388	0.034289	-0.033484	0.0370138	0.030642	0.0593351	0.0066177	-0.0148011	0.031306	0.0678425	0.748177				0.748177
849	-0.0492355	0.0331872	0.0373792	0.0651103	-0.0220137	-0.0733912	-0.0208829	-0.081085	-0.116606	-0.0257261	-0.0248695	0.0330901	0.0108189	0.0633752	0.0143125	-0.0353848	0.0370784	0.0697648	0.75024				0.75024
850	-0.0396339	0.0402269	0.044428	0.0776925	-0.0258123	-0.0797083	-0.0169654	-0.073901	-0.108913	0.0438455	-0.0334223	0.0406786	0.0355272	0.0703674	-0.0049309	0.0043443	0.0222028	0.06189	0.739933				0.739933
851	-0.0357698	0.0427727	0.0331843	0.0791111	-0.0169827	-0.0510593	-0.0319543	-0.0749122	-0.134391	0.0020219	-0.0236304	0.0482949	-0.0081964	0.0647913	0.001813	0.0051709	0.0147124	0.0753549	0.725086				0.725086
852	-0.04179	0.0329188	0.0396371	0.0589205	-0.0146924	-0.0475318	-0.052857	-0.0653651	-0.0952366	0.0383205	-0.0433102	0.0352706	0.0117489	0.0636281	-0.0022994	-0.016197	0.0073377	0.0629117	0.741116				0.741116
853	-0.0400116	0.0475589	0.0348484	0.0789612	-0.00992	-0.0646773	-0.0014145	-0.0824062	-0.109868	-0.0233067	-0.0331951	0.0344108	0.0295142	0.0573628	-0.0034875	0.0057626	0.0082422	0.070771	0.739419				0.739419
854	-0.0507616	0.0315906	0.0405766	0.0854616	-0.0116277	-0.0841637	-0.0442906	-0.0642067	-0.109811	-0.0273617	-0.0430008	0.0328822	0.051548	0.0768605	0.0290441	-0.0136877	0.0427774	0.072315	0.731785				0.731785
855	-0.05646	0.0431581	0.0456379	0.0674401	-0.0306156	-0.0536871	-0.0070286	-0.0655636	-0.0965549	-0.0300059	-0.044797	0.0303962	0.0255049	0.0627297	0.0011042	-0.0134009	0.0073	0.0737395	0.753012				0.753012
856	-0.0395255	0.0276161	0.0402954	0.0580835	-0.0154769	-0.0378197	0.005188	-0.0839832	-0.136093	-0.0614219	-0.0397242	0.0156342	0.0483731	0.0633122	0.007937	-0.004763	0.0078071	0.0673891	0.75717				0.75717
857	-0.0386029	0.03261	0.0438717	0.0637024	-0.0190011	-0.0667723	0.0020977	-0.0752386	-0.104515	-0.0441853	-0.0352805	0.0321906	0.0072666	0.0746427	-0.0062485	0.0176078	0.0017541	0.0676704	0.739395				0.739395
858	-0.0524425	0.0410929	0.02794	0.0788088	-0.0128617	-0.0407345	-0.0392482	-0.0693994	-0.11835	-0.0451184	-0.0486656	0.0350139	-0.0073129	0.0536951	0.0116991	-0.0307552	0.032682	0.0657226	0.752999				0.752999
859	-0.0508223	0.0248572	0.0376503	0.0627576	-0.0242055	-0.0739425	-0.0507837	-0.0730398	-0.0974234	0.0361907	-0.0457871	0.0192655	0.0434634	0.075911	-0.0035158	0.0214377	0.0204159	0.0637805	0.760614				0.760614
860	-0.0506731	0.0382051	0.0393177	0.0708573	-0.0152773	-0.0687732	-0.0323832	-0.0746234	-0.126479	-0.0114149	-0.0416552	0.0256521	0.0295194	0.058585	0.000465	0.0121983	0.0268323	0.0671065	0.751136				0.751136
861	-0.0488468	0.0392888	0.0287682	0.0810681	-0.0157812	-0.0803668	-0.0635086	-0.0755564	-0.133539	0.0331297	-0.0377469	0.0220803	0.0338203	0.0590047	0.0079953	-0.0053244	0.033275	0.0701693	0.75253				0.75253
862	-0.0372281	0.0355638	0.0211017	0.0680022	-0.0213762	-0.0489706	0.0059202	-0.0773727	-0.119011	-0.0026865	-0.0371875	0.0417794	-0.0132321	0.071313	-0.0091	0.0135458	0.0144124	0.0681419	0.74412				0.74412
863	-0.0474339	0.0282045	0.0171903	0.0768265	-0.0325656	-0.0790883	-0.0659264	-0.075801	-0.1229	-0.0078272	-0.0292371	0.0264139	0.0262276	0.0648854	0.0067531	-0.0181755	0.0168463	0.0673762	0.756214				0.756214
864	-0.0540868	0.0391796	0.0258758	0.0608146	-0.0299835	-0.0621143	0.0092722	-0.067785	-0.116874	0.0124566	-0.0369758	0.0257907	0.0157626	0.0593678	0.0031085	-0.0175579	0.0323999	0.0663578	0.75801				0.75801
865	-0.0498626	0.0374545	0.045599	0.0685871	-0.0108341	-0.0618007	-0.0563076	-0.0644582	-0.11228	-0.0465536	-0.0418835	0.0365675	0.0357482	0.0586146	-0.0016875	0.0060529	0.0176077	0.076512	0.738926				0.738926
866	-0.0399491	0.0287983	0.0163833	0.0584873	-0.0213852	-0.0841724	-0.0144183	-0.0785799	-0.119531	-0.0211513	-0.044409	0.0212474	0.0025097	0.072889	-0.0061172	-0.0279492	0.0300876	0.0628234	0.76312				0.76312
867	-0.0437952	0.0230032	0.0378744	0.0840577	-0.009695	-0.0391587	-0.0189004	-0.0682167	-0.129746	0.0425633	-0.0410622	0.0263555	0.0158618	0.0692577	0.0159794	-0.0117048	0.0280706	0.0692285	0.744712				0.744712
868	-0.0527371	0.03461	0.0259435	0.0658987	-0.0196842	-0.0689584	0.0025925	-0.0696556	-0.103804	-0.0151018	-0.0305335	0.0303362	0.0299888	0.0782638	0.0040804	-0.0181263	0.0198956	0.073207	0.743176				0.743176
869	-0.0522076	0.0338943	0.0251379	0.0668006	-0.0110955	-0.0651509	-0.054352	-0.0756457	-0.119715	0.0282056	-0.0465637	0.0289945	0.0430785	0.0723646	0.010746	-0.0274476	0.0178292	0.0643894	0.755112				0.755112
870	-0.0545535	0.0398307	0.0257333	0.0588499	-0.0303388	-0.091611	-0.0642747	-0.0656054	-0.117307	-0.0438703	-0.025863	0.0447521	0.0452716	0.0677572	-0.0026477	-0.0316807	0.0310357	0.062659	0.747864				0.747864
871	-0.0480489	0.0476245	0.0235804	0.0655671	-0.02722	-0.055569	-0.0109879	-0.0776976	-0.130518	-0.03029	-0.0369386	0.0407388	0.0142135	0.060974	-0.0100034	-0.0298072	0.0218521	0.0724271	0.748801				0.748801
872	-0.0523209	0.0360347	0.01786	0.0642819	-0.0274128	-0.089143	-0.0611387	-0.0585734	-0.100446	-0.0143863	-0.0367531	0.0361136	0.0051432	0.061481	-0.0069575	-0.0149511	0.0083134	0.0693826	0.751508				0.751508
873	-0.0449717	0.0350998	0.0371137	0.0712065	-0.0265304	-0.0652035	-0.0670409	-0.0793177	-0.133313	0.0165782	-0.0403957	0.0212814	0.0271867	0.0748271	0.0034474	-0.0049674	0.0218149	0.0614857	0.755197				0.755197
874	-0.0500626	0.0368148	0.0233978	0.082905	-0.0150093	-0.0731746	-0.0178726	-0.0641288	-0.103554	0.0435133	-0.0554648	0.0316104	0.0381919	0.0580356	-0.0143771	-0.0106685	0.0201729	0.0638772	0.753271				0.753271
875	-0.0561436	0.0237575	0.0226827	0.0698697	-0.0136355	-0.0554459	-0.0115579	-0.0660669	-0.107467	0.0145577	-0.0429649	0.021969	0.0278333	0.0634175	-0.0195053	-0.0197625	0.0341291	0.0688016	0.761448				0.761448
876	-0.0550381	0.0456919	0.0227332	0.0621455	-0.0091515	-0.0595027	-0.0133809	-0.080153	-0.105309	-0.054231	-0.0290283	0.0428957	0.0150945	0.0616616	0.0046353	0.0041966	0.0351246	0.0744533	0.739164				0.739164
877	-0.03533	0.0257396	0.0231923	0.0674956	-0.0084582	-0.0738864	-0.051804	-0.0774527	-0.127501	-0.0239622	-0.0421038	0.0304522	0.012411	0.0542151	-0.0010441	-0.0450499	0.0389317	0.0647354	0.755406				0.755406
878	-0.0373507	0.0487509	0.0506996	0.0802355	-0.0085434	-0.0347537	-0.0544734	-0.0807659	-0.133815	-0.0207558	-0.0211165	0.0466929	0.0373901	0.0580206	-1.74e-05	0.0139306	0.0108294	0.0742721	0.717342				0.717342
879	-0.0370245	0.0253866	0.0380784	0.0757991	-0.009397	-0.0673671	-0.0514138	-0.0752365	-0.112754	-0.025079	-0.0377089	0.0366717	0.0435898	0.0646364	0.0259755	-0.0131434	0.0243579	0.0714583	0.732839				0.732839
880	-0.0383712	0.0422851	0.0368767	0.0898443	-0.0201559	-0.0822836	-0.0141808	-0.0854859	-0.143105	-0.0368806	-0.0444566	0.0247737	-0.0018179	0.0552643	0.00181	-0.0032586	0.0285514	0.0719796	0.756915				0.756915
881	-0.0491638	0.0311279	0.0171814	0.0550414	-0.0249363	-0.052143	-0.0381575	-0.0698685	-0.104243	-0.0409242	-0.026654	0.0411865	0.0411295	0.0743383	0.0024439	0.0051205	0.008765	0.0682411	0.743828				0.743828
882	-0.0533997	0.0327089	0.0220594	0.0664287	-0.0153504	-0.0849997	-0.0211268	-0.0692	-0.105656	0.0419742	-0.0532756	0.0264512	0.0059731	0.0701662	-0.0053156	-0.0017286	0.0252825	0.0735957	0.75382				0.75382
883	-0.0467692	0.0288394	0.018875	0.0731406	-0.0330792	-0.0926662	-0.0432641	-0.0657934	-0.111359	-0.0248702	-0.0484938	0.01825	0.0497524	0.0697518	0.0101738	-0.0064061	0.0261124	0.0655209	0.767678				0.767678
884	-0.037849	0.0466816	0.0508627	0.0970164	-0.0188112	-0.0727801	-0.0360963	-0.0694895	-0.130374	0.0137068	-0.0428807	0.0366158	0.0003946	0.064746	-0.0023034	0.0069199	0.0140008	0.0760396	0.727967				0.727967
885	-0.0411895	0.0509199	0.0250756	0.07881	-0.0084583	-0.0590616	-0.0298243	-0.0707883	-0.117579	-0.01126	-0.0337771	0.0427919	0.0107434	0.0681405	0.0122087	-0.0171578	0.0356312	0.0758822	0.725412				0.725412
886	-0.0435107	0.0466347	0.0494834	0.087789	-0.0110762	-0.0533265	-0.027065	-0.0861815	-0.128784	0.0215548	-0.0479751	0.0267384	0.0486196	0.0655756	0.0310915	0.0154106	0.0207538	0.0725392	0.7379				0.7379
887	-0.0449052	0.0451041	0.0249439	0.0778483	-0.0305622	-0.0830487	-0.0491676	-0.0799722	-0.13059	-0.0202957	-0.0187127	0.0347243	0.0062497	0.0607497	0.0069803	-0.011288	0.022855	0.0659528	0.748676				0.748676
888	-0.0509531	0.035689	0.0434062	0.0750187	-0.0216364	-0.0684336	-0.0405724	-0.0820857	-0.103174	0.0058853	-0.026961	0.0311739	0.0394035	0.0623691	0.0075915	-0.0112807	0.0342104	0.0743095	0.743946				0.743946
889	-0.0427016	0.0476041	0.0307367	0.087605	-0.0264748	-0.0742878	-0.0092122	-0.0756729	-0.136985	0.0012115	-0.0321178	0.0375651	0.0273268	0.0585566	0.0003586	-0.0279473	0.0146833	0.0704638	0.74807				0.74807
890	-0.0503892	0.0335877	0.0424703	0.0758483	-0.0307168	-0.0662007	-0.0161089	-0.0598644	-0.106467	0.0346285	-0.042963	0.0270574	0.0329195	0.07078	-0.0007972	-0.0089381	0.0283209	0.0673028	0.744352				0.744352
891	-0.0482948	0.0421424	0.0473294	0.0904742	-0.0114222	-0.0538574	-0.0097227	-0.0896221	-0.130889	-0.005891	-0.0336755	0.0389844	0.0356422	0.0697872	0.0273248	0.0076611	0.0169928	0.0755769	0.727937				0.727937
892	-0.0479206	0.0373466	0.0313974	0.0865746	-0.0169038	-0.0646813	-0.0140573	-0.0670323	-0.132937	0.0349128	-0.0360309	0.0351098	0.0335344	0.0597523	0.0187597	0.0035179	0.0126543	0.0640482	0.746521				0.746521
893	-0.0443456	0.0309386	0.0405964	0.0827738	-0.0092257	-0.0486357	-0.0164549	-0.0716335	-0.134625	-0.0127635	-0.0437574	0.0244318	0.0272521	0.0695005	0.0299308	-0.0059912	0.0170707	0.0643265	0.747233				0.747233
894	-0.0474078	0.0415014	0.0224608	0.0666598	-0.0108467	-0.0627424	-0.0408524	-0.0837742	-0.136411	-0.0359631	-0.0339221	0.0232241	0.0346922	0.0582754	0.0077516	-0.0096347	0.0201806	0.0635808	0.757441				0.757441
895	-0.0508915	0.0417503	0.0367455	0.0720371	-0.0105929	-0.0715815	-0.0175969	-0.0831243	-0.129097	-0.0496366	-0.0238283	0.0332742	0.0185831	0.0721746	0.0009339	-0.0252483	0.0230113	0.0667089	0.73826				0.73826
896	-0.0521357	0.0419648	0.0213652	0.0754996	-0.0272412	-0.0862392	-0.0390541	-0.0579816	-0.104775	0.007474	-0.052561	0.0312056	0.0034583	0.0731925	0.0033292	-0.0226692	0.02431	0.0656246	0.750299				0.750299
897	-0.0553039	0.0319908	0.0314966	0.0724146	-0.0148371	-0.0747132	-0.0474375	-0.0779594	-0.11021	0.0080349	-0.0471934	0.0316013	0.0281169	0.058563	0.0100601	-0.010061	0.0136977	0.0618108	0.760164				0.760164
898	-0.0451259	0.0291955	0.0165421	0.0563133	-0.0265873	-0.0506349	-0.0156684	-0.0773841	-0.108885	-0.0212742	-0.0195553	0.0435935	0.0099485	0.0634442	0.0070034	0.0058038	0.0087413	0.0644303	0.750812				0.750812
899	-0.0447751	0.0250803	0.0312138	0.0528921	-0.0280441	-0.0719335	-0.0074977	-0.0638936	-0.102702	-0.027523	-0.0279468	0.039183	0.0239276	0.060507	0.0062693	-0.018079	0.021308	0.066461	0.750594				0.750594
900	-0.0530544	0.0458439	0.0377895	0.0668242	-0.0266834	-0.0819379	-0.0057745	-0.0672056	-0.0965664	0.0355571	-0.0556261	0.018341	0.0131157	0.0722219	0.0138106	-0.0051558	0.0131943	0.0621129	0.756669				0.756669
901	-0.040465	0.0323308	0.0261115	0.0663419	-0.0213488	-0.0480389	-0.0638201	-0.0704654	-0.107879	0.0044797	-0.0427467	0.0215613	0.0100461	0.0636806	-0.0004601	-0.0187579	0.0070818	0.0606001	0.754821				0.754821
902	-0.0364078	0.0454503	0.028801	0.0821135	-0.0216427	-0.0793665	-0.0327449	-0.0787126	-0.120316	-0.0140246	-0.0425428	0.0251998	0.0243653	0.0629876	0.002063	-0.0194413	0.0070259	0.0691289	0.748749				0.748749
903	-0.0372578	0.0367119	0.0370011	0.0648562	-0.0257276	-0.0749627	-0.0495502	-0.0709692	-0.0992831	-0.0235185	-0.0502688	0.0308318	0.0183944	0.0677668	-0.0080265	-0.0370605	0.0095727	0.0679117	0.745347				0.745347
904	-0.0376096	0.0489948	0.0246213	0.0668914	-0.0159293	-0.0514414	-0.0141913	-0.0649216	-0.106943	-0.0233459	-0.0436533	0.0398045	-0.0088818	0.0737217	0.0158953	-0.0308684	0.0352941	0.074244	0.732025				0.732025
905	-0.036722	0.0359647	0.0290958	0.063163	-0.0262138	-0.0500493	-0.0029557	-0.077133	-0.1099	-0.0250105	-0.036609	0.0262981	0.0089109	0.0730242	0.019225	0.010084	0.0368764	0.0657081	0.739573				0.739573
906	-0.0501158	0.0302948	0.0405283	0.066806	-0.0101774	-0.0510404	-0.0062611	-0.0730437	-0.130135	-0.0074374	-0.0311482	0.0418947	0.0224564	0.0647287	0.0024799	-0.0111462	0.0378304	0.0682104	0.739464				0.739464
907	-0.0546683	0.0423305	0.0287352	0.0694857	-0.0297702	-0.0599247	-0.0081613	-0.0729087	-0.0999989	-0.0218128	-0.047457	0.0337526	-0.0138742	0.0629938	-0.013884	-0.0005334	0.0287854	0.0675973	0.760919				0.760919
908	-0.0447978	0.0286082	0.0368905	0.0805064	-0.0239378	-0.0802413	-0.0762054	-0.0700692	-0.130756	-0.0264383	-0.0481269	0.0285625	0.0481177	0.0667012	0.0244448	-0.0105627	0.0340007	0.0770945	0.751038				0.751038
909	-0.0361602	0.049114	0.0507579	0.0754811	-0.0186833	-0.0389323	-0.0267843	-0.0876165	-0.119756	-0.0239878	-0.0466676	0.0221161	0.012777	0.0611369	-0.0004265	-0.0148406	0.0110388	0.0727441	0.748254				0.748254
910	-0.0381644	0.0437593	0.0350581	0.0658028	-0.0173533	-0.061842	-0.0210288	-0.0847772	-0.110442	-0.0422742	-0.0324014	0.0242935	0.0246105	0.058522	0.0035724	0.0042347	0.0086185	0.0692696	0.74366				0.74366
911	-0.0473873	0.0367619	0.0213598	0.0745547	-0.0276889	-0.0762416	-0.0113945	-0.0622743	-0.106155	0.0082382	-0.0345538	0.0287103	0.0210347	0.0739409	-0.0014525	-0.0124886	0.027498	0.0689113	0.742661				0.742661
912	-0.0537604	0.0401632	0.0346218	0.0838594	-0.0295781	-0.0862233	-0.0334839	-0.075768	-0.108667	0.0275161	-0.0479884	0.0241117	0.0277005	0.0745712	0.0230122	0.0038174	0.0140002	0.0620233	0.752744				0.752744
913	-0.0474422	0.0441233	0.0480639	0.0815348	-0.0295635	-0.0773439	-0.0050755	-0.0664033	-0.102822	-0.0427676	-0.0489896	0.0207161	0.0188426	0.0672727	-0.0029485	-0.0120774	0.0150313	0.0716544	0.74892				0.74892
914	-0.0532844	0.0367448	0.0222784	0.0718311	-0.0161682	-0.0429993	-0.0458087	-0.0838422	-0.137244	0.0134538	-0.0156263	0.0317093	-0.0047636	0.0720836	0.0058661	-0.0188029	0.0151594	0.0613141	0.748116				0.748116
915	-0.0505626	0.0486392	0.0446539	0.0933664	-0.0292053	-0.0602522	-0.0666264	-0.0653867	-0.113761	-0.0228055	-0.0316098	0.0306765	-0.0059674	0.0578153	-0.0038739	-0.0018014	0.0058713	0.0744287	0.739633				0.739633
916	-0.0457253	0.0452842	0.0487549	0.069416	-0.0183806	-0.0605805	-0.0382947	-0.0851116	-0.13698	-0.0176869	-0.0408531	0.0243697	0.0136462	0.057547	0.019532	-0.0082099	0.033338	0.0691177	0.750458				0.750458
917	-0.0425764	0.0458641	0.0363549	0.0750805	-0.0229199	-0.0717466	-0.0599333	-0.061436	-0.0956504	0.0130695	-0.0564754	0.0191762	-0.0015676	0.0614062	0.0157037	-0.0010851	0.0145609	0.0730057	0.749815				0.749815
918	-0.0485051	0.04807	0.0300642	0.0710458	-0.0122621	-0.040219	0.0057812	-0.0712384	-0.101842	-0.0390541	-0.0262624	0.0414338	0.0385883	0.0768489	-0.0027047	0.0100217	0.0371241	0.064751	0.725206				0.725206
919	-0.0500374	0.0438449	0.0457983	0.0856145	-0.0318882	-0.055887	-0.0436989	-0.0649709	-0.0988783	0.0178408	-0.0422729	0.0220055	0.0478166	0.0723797	-0.0014454	0.0078966	0.015678	0.0737045	0.741098				0.741098
920	-0.0408924	0.046184	0.0500349	0.095501	-0.0213552	-0.0656844	-0.0178637	-0.0790958	-0.114403	0.0376978	-0.053466	0.0223448	0.0445692	0.0681361	0.0174227	0.0263922	0.0256937	0.0651801	0.738256				0.738256
921	-0.0436894	0.0449173	0.0331466	0.0908575	-0.0096693	-0.0385415	-0.0511417	-0.0787693	-0.135858	-0.0363051	-0.0404785	0.0311391	0.0036362	0.0595207	-0.0043076	-0.0142073	0.0312455	0.0758212	0.739864				0.739864
922	-0.0427463	0.0242208	0.0299436	0.0653886	-0.0186442	-0.060185	-0.0512758	-0.0801411	-0.124972	0.0103649	-0.0422676	0.021752	0.0180206	0.0527402	-0.0197053	-0.0379675	0.0260846	0.0666538	0.764035				0.764035
923	-0.0388096	0.0302548	0.0177908	0.0747742	-0.0323244	-0.0467972	-0.0310527	-0.0784472	-0.12776	0.0467504	-0.0323257	0.0361569	0.0013029	0.0598822	-0.0003834	-0.0245578	0.0115835	0.0682057	0.756992				0.756992
924	-0.0375007	0.0399173	0.0313104	0.0791629	-0.0244411	-0.0764532	-0.0480947	-0.0783774	-0.114439	-0.0249305	-0.0388381	0.0369945	0.0049047	0.0633701	0.0207977	-0.0165181	0.035693	0.0656597	0.7401				0.7401
925	-0.0435912	0.0418929	0.0266781	0.0879439	-0.0115393	-0.0674395	-0.0157861	-0.0667936	-0.11539	-0.0168427	-0.0500841	0.0207294	-0.0069324	0.0536109	0.007316	-0.0247252	0.0367558	0.0720319	0.749832				0.749832
926	-0.0439651	0.0403558	0.023506	0.0686038	-0.0230113	-0.0759254	0.0054438	-0.0738917	-0.131148	-0.0316197	-0.0307844	0.0270694	0.0370161	0.0674699	-0.0119338	-0.0323902	0.007322	0.0650786	0.7561				0.7561
927	-0.0516109	0.0371509	0.0246057	0.0747934	-0.0188527	-0.0797532	-0.0507773	-0.0776323	-0.112087	-0.0277369	-0.0384989	0.0250709	0.0298533	0.0628022	-0.0055226	0.007521	0.0312368	0.061581	0.759972				0.759972
928	-0.048009	0.0242016	0.0334068	0.0543424	-0.0143138	-0.0834525	-0.0236472	-0.0624095	-0.101324	-0.0461128	-0.0388261	0.0394271	0.0198659	0.0640581	0.0048634	-0.031213	0.0254028	0.064054	0.744366				0.744366
929	-0.0466303	0.0441147	0.0299249	0.0658966	-0.0197899	-0.0585952	-0.0256636	-0.0773943	-0.117825	-0.0541967	-0.0232195	0.030781	0.0065346	0.0676717	0.0110356	-0.0205472	0.0289744	0.0692824	0.743614				0.743614
930	-0.044296	0.0319803	0.0278073	0.0626009	-0.011391	-0.0492967	-0.0112784	-0.0816606	-0.130673	-0.0437645	-0.0405339	0.0373895	-0.0003074	0.0637158	0.0144503	-0.012239	0.012428	0.0678094	0.750204				0.750204
931	-0.0363714	0.0231451	0.0376911	0.0544565	-0.0292823	-0.0730321	-0.0088259	-0.0552535	-0.0874487	0.0539365	-0.0350816	0.0459842	0.0367503	0.0638364	-0.0239503	-0.0222156	0.0272082	0.068035	0.732728				0.732728
932	-0.0465367	0.0409574	0.0353584	0.0764629	-0.016062	-0.0429297	-0.0306457	-0.064043	-0.108971	0.0367685	-0.0293834	0.0305137	0.0429182	0.059005	-0.0065166	-0.0161442	0.0280039	0.069894	0.737412				0.737412
933	-0.0362981	0.0398459	0.0258377	0.0626451	-0.0266017	-0.0760157	-0.0199043	-0.0712658	-0.110351	-0.0221256	-0.025186	0.0315097	0.0399666	0.0727471	-0.0111058	-0.0006799	0.0031585	0.0625797	0.739986				0.739986
934	-0.0548475	0.0252954	0.0234036	0.0697743	-0.0274023	-0.063032	-0.0422875	-0.0724434	-0.0969577	-0.0175627	-0.0504293	0.0231225	0.0449326	0.0691224	-0.0001782	-0.0089256	0.0053663	0.0734348	0.762903				0.762903
935	-0.0504695	0.0382729	0.0440919	0.0758363	-0.0194682	-0.0641977	-0.033306	-0.0762341	-0.113663	0.0050114	-0.0475371	0.0336551	-0.0052189	0.0727795	0.007954	0.0203138	0.0154838	0.0744912	0.737446				0.737446
936	-0.0459402	0.0373799	0.0336137	0.0654172	-0.0148416	-0.0446793	-0.0530269	-0.0629533	-0.115288	0.0233477	-0.0366846	0.0231976	0.0134992	0.0559723	-0.0171163	-0.0127972	0.0254023	0.0679583	0.748711				0.748711
937	-0.0423835	0.042463	0.0444288	0.0861326	-0.0256751	-0.052221	-0.0193937	-0.0748367	-0.131005	0.027338	-0.0352024	0.0323743	-0.0040451	0.0580816	-0.0097476	-0.0178931	0.0187261	0.065695	0.747463				0.747463
938	-0.0492519	0.0235712	0.0342301	0.0725064	-0.0159903	-0.0559511	-0.0233073	-0.0813196	-0.127488	0.0401829	-0.0480406	0.0262616	0.0298841	0.0660196	0.0015203	-0.0122854	0.030037	0.0742466	0.757181				0.757181
939	-0.0384828	0.0233616	0.0390463	0.0781995	-0.0114652	-0.061195	-0.0559101	-0.0689183	-0.110952	-0.0098584	-0.0358701	0.0289821	0.0324492	0.0720749	0.0111952	-0.0253969	0.0323518	0.0756541	0.735807				0.735807
940	-0.046633	0.0341932	0.0204484	0.0666368	-0.0227549	-0.0812849	-0.0075428	-0.079943	-0.127907	-0.0098576	-0.0215503	0.0501646	0.0219901	0.0560088	-0.0167846	-0.0251256	0.0183833	0.0619314	0.753399				0.753399
941	-0.048877	0.0339757	0.0407179	0.0634027	-0.0202883	-0.0503683	-0.0556781	-0.0736624	-0.102581	0.0331871	-0.0303512	0.0299696	0.0249805	0.0535446	-0.0045643	-0.0236456	0.0330542	0.0631208	0.748566				0.748566
942	-0.0373158	0.0324085	0.0235485	0.076998	-0.027839	-0.0455154	-0.0436274	-0.0643863	-0.131538	0.0493386	-0.0259614	0.0344805	0.0101553	0.0675468	0.0150807	0.0129851	0.007203	0.0726235	0.734753				0.734753
943	-0.0557063	0.0232867	0.0390501	0.0651443	-0.0196381	-0.0781488	-0.0629926	-0.0755879	-0.124894	0.0025319	-0.0222199	0.0342139	0.0238342	0.0664252	-0.0151943	-0.0304987	0.0231006	0.0663479	0.757468				0.757468
944	-0.0513138	0.0266599	0.0161455	0.0554548	-0.0098163	-0.0493693	-0.0069402	-0.0725286	-0.119286	0.0122834	-0.0420623	0.0226757	0.0281901	0.0612936	-0.014363	-0.0159813	0.0227901	0.0752952	0.755519				0.755519
945	-0.0353378	0.0326073	0.0314416	0.0746362	-0.0257781	-0.0624456	-0.0368286	-0.068948	-0.117385	-0.0241901	-0.0496677	0.0165104	0.0136245	0.0730716	-0.0012833	-0.0080915	0.0284843	0.0740541	0.7468				0.7468
946	-0.0370098	0.048694	0.0476549	0.0684597	-0.0051783	-0.0634199	-0.0380875	-0.0772606	-0.119748	-0.0485802	-0.0309603	0.0419905	0.0094423	0.0557484	0.0241273	-0.009558	0.043524	0.076241	0.724831				0.724831
947	-0.0462435	0.0267026	0.0172824	0.0620324	-0.0100711	-0.0792212	-0.0597478	-0.0585477	-0.106069	0.0108956	-0.0411543	0.0208918	-0.0021077	0.056111	-0.0142892	-0.0398272	0.033727	0.0770754	0.748654				0.748654
948	-0.0472249	0.0325565	0.0349145	0.0725643	-0.0216402	-0.0801508	-0.0480856	-0.0612881	-0.103106	-0.038893	-0.048467	0.0337983	0.0136062	0.0559411	0.005688	-0.0402663	0.0135181	0.0711319	0.749933				0.749933
949	-0.0366347	0.0457063	0.0284127	0.078243	-0.0078303	-0.0762319	-0.0052482	-0.0750863	-0.118419	0.0031023	-0.0264292	0.0401625	0.0189224	0.0672358	0.015852	0.0158121	0.037808	0.0685397	0.721799				0.721799
[truncated: 51 more rows]

## Sheet: coef 1kiter m2b
id	b1_sex	b2_age1	b3_age2	b4_age3	b5_cci1	b6_cci2	b7_cci3	b8_asa1	b9_asa2	b10_asa3	b11_preopmort1	b12_preopmort2	b13_indication1	b14_indication2	b15_indication3	b16_indication4	b17_procloc1	b18_procloc2	b19_procloc3	b20_procloc4	b21_dischdes1	b22_indexlos1	b23_indexlos2	b24_indexlos3	b25_los30d	b26_eqmonth1	b27_eqmonth2	b28_cons			Mean
[truncated: 1,000 more rows]
